# Supplementary material for: Impact of stabilizing mutations on the antigenic profile and glycosylation of membrane-expressed HIV-1 envelope glycoprotein
Source: PLoS Pathog. 2023 Aug 7;19(8):e1011452. doi: 10.1371/journal.ppat.1011452 (PMC10434953; doi:10.1371/journal.ppat.1011452)
Supplement: S1 Main glycan analysis — (XLSX) [file ppat.1011452.s016.xlsx]

## Sheet: 1-19 Scoring
	JR-FL SOS Parent 2023 total VLPs	N88	N135	N138	N141	N156	N160	N188	N241	N262	N276	N295	N301	N332	N339	N356	N362	N386	N392	N397	N406	N448	N463	N611	N616	N625	N637					JR-FL SOS Parent 2023 total VLPs	N88	N135	N138	N141	N156	N160	N188	N241	N262	N276	N295	N301	N332	N339	N356	N362	N386
	M9GLC	0	0	0	0	0	0	0	0	0		0	0	0	0	0	0	0	0			0	0	0	0	0	0					M9GLC	0	0	0	0	0	0	0	0	0		0	0	0	0	0	0	0
	M9	0	0	0	0	0	0	20.2526	0	100		89.3001	0	0	9.1653	0	3.72667	0	0			100	13.5621	0	0	0	0					M9	0	0	0	0	0	0	0.416107	0	2		1.786	0	0	0.183306	0	0.0760915	0
	M8	0	0	0	0	0	0	0	0	0		10.6999	0	0	31.3584	0	52.0291	0	0			0	13.9632	0	0	0	0					M8	0	0	0	0	0	0	0	0	0		0.320998	0	0	0.940753	0	1.5935	0
	M7	0	0	0	0	0	13.4164	3.61063	45.5606	0		0	0	0	28.9689	0	27.9452	0	0			0	5.46621	0	0	0	0					M7	0	0	0	0	0	0.536657	0.148367	1.82243	0		0	0	0	1.15876	0	1.14117	0
	M6	0	0	0	0	0	15.8358	4.21167	36.0508	0		0	0	0	18.1342	0	10.3395	0	0			0	7.7086	0	0	0	0					M6	0	0	0	0	0	0.791789	0.216331	1.80254	0		0	0	0	0.90671	0	0.527783	0
	M5	13.0305	0	0	0	0	70.7478	19.0767	17.1177	0		0	0	0	11.9476	0	3.68572	0	0			0	25.9084	0	9.17705	0	0					M5	0.781833	0	0	0	0	4.24487	1.17584	1.02706	0		0	0	0	0.716858	0	0.225766	0
	M4	0	0	0	0	100	0	8.23171	1.27086	0		0	0	0	0.425532	0	0.226213	0	0			0	0	0	0	0	0					M4	0	0	0	0	7	0	0.591946	0.08896	0		0	0	0	0.0297872	0	0.016166	0
	M3	0	0	0	0	0	0	0	0	0		0	56.7901	0	0	7.09755	0	100	96.5406			0	0	0	0	0	0.0255936					M3	0	0	0	0	0	0	0	0	0		0	4.54321	0	0	0.567804	0	8
	FM	0	0	0	0	0	0	0	0	0		0	0	98.719	0	0	0	0	0			0	0	47.1395	0	0	0					FM	0	0	0	0	0	0	0	0	0		0	0	8.88471	0	0	0	0
	HYBRID	0	0	0	0	0	0	0	0	0		0	0	1.281	0	0	0	0	0			0	0	0	0	0	1.85871					HYBRID	0	0	0	0	0	0	0	0	0		0	0	0.1281	0	0	0	0
	FHYBRID	0	0	0	0	0	0	0	0	0		0	0	0	0	0	0	0	0			0	0	0	90.3138	0	0					FHYBRID	0	0	0	0	0	0	0	0	0		0	0	0	0	0	0	0
	HexNAc(3)(x)	0	4.25101	0	0	0	0	0	0	0		0	0	0	0	0	0	0	0			0	0	0	0	0	0.133459					HexNAc(3)(x)	0	0.510121	0	0	0	0	0	0	0		0	0	0	0	0	0	0
	HexNAc(3)(F)(x)	0	3.23887	0	0	0	0	0	0	0		0	43.2099	0	0	60.793	0	0	0			0	0	0	0	0	0					HexNAc(3)(F)(x)	0	0.421053	0	0	0	0	0	0	0		0	5.61728	0	0	7.90309	0	0
	HexNAc(4)(x)	10.9219	0	44.395	0	0	0	0	0	0		0	0	0	0	0	0	0	0			0	0	0	0	0	0					HexNAc(4)(x)	1.52906	0	6.2153	0	0	0	0	0	0		0	0	0	0	0	0	0
	HexNAc(4)(F)(x)	60.8273	0	0	3.64104	0	0	26.0017	0	0		0	0	0	0	31.6033	0	0	3.45937			0	2.71995	52.8605	0	100	97.9822					HexNAc(4)(F)(x)	9.12409	0	0	0.546157	0	0	4.00671	0	0		0	0	0	0	4.7405	0	0
	HexNAc(5)(x)	15.2203	0	0	0	0	0	0	0	0		0	0	0	0	0	0	0	0			0	0	0	0	0	0					HexNAc(5)(x)	2.43525	0	0	0	0	0	0	0	0		0	0	0	0	0	0	0
	HexNAc(5)(F)(x)	0	0	55.605	96.359	0	0	12.7178	0	0		0	0	0	0	0	0	0	0			0	23.9656	0	0	0	0					HexNAc(5)(F)(x)	0	0	9.45285	16.381	0	0	2.22103	0	0		0	0	0	0	0	0	0
	HexNAc(6)(x)	0	92.5101	0	0	0	0	3.24042	0	0		0	0	0	0	0	0	0	0			0	0	0	0	0	0					HexNAc(6)(x)	0	16.6518	0	0	0	0	0.599195	0	0		0	0	0	0	0	0	0
	HexNAc(6)(F)(x)	0	0	0	0	0	0	0	0	0		0	0	0	0	0.506106	0	0	0			0	6.70586	0	0.509108	0	0					HexNAc(6)(F)(x)	0	0	0	0	0	0	0	0	0		0	0	0	0	0.0961601	0	0
	Unoccupied	0	0	0	0	0	0	0	0	0		0	0	0	0	0	0	0	0			0	0	0	0	0	0					Unoccupied
	Core	0	0	0	0	0	0	2.65679	0	0		0	0	0	0	0	2.04762	0	0			0	0	0	0	0	0					Core
																																∑Glycans (-unocc, core)	100	100	100	100	100	100	97.3432	100	100		100	100	100	100	100	97.9524	100
	JR-FL SOS Parent 2023 total VLPs	N88	N135	N138	N141	N156	N160	N188	N241	N262	N276	N295	N301	N332	N339	N356	N362	N386	N392	N397	N406	N448	N463	N611	N616	N625	N637					Glycan Score	13.8702	17.583	15.6681	16.9272	7	5.57331	9.37553	4.74099	2		2.107	10.1605	9.01281	3.93617	13.3076	3.58048	8
	Oligomannose	13.0305	0	0	0	100	100	55.3833	100	100		100	56.7901	98.719	100	7.09755	97.9524	100	96.5406			100	66.6086	47.1395	9.17705	0	0.0255936
	Hybrid	0	0	0	0	0	0	0	0	0		0	0	1.281	0	0	0	0	0			0	0	0	90.3138	0	1.85871						14	18	16	17	7	6	9	5	2		2	10	9	4	13	4	8
	Complex	86.9695	100	100	100	0	0	41.9599	0	0		0	43.2099	0	0	92.9025	0	0	3.45937			0	33.3914	52.8605	0.509108	100	98.1157
	Unoccupied	0	0	0	0	0	0	0	0	0		0	0	0	0	0	0	0	0			0	0	0	0	0	0
	Core	0	0	0	0	0	0	2.65679	0	0		0	0	0	0	0	2.04762	0	0			0	0	0	0	0	0
	Fucose	60.8273	3.23887	55.605	100	0	0	38.7195	0	0		0	43.2099	98.719	0	92.9025	0	0	3.45937			0	33.3914	100	90.8229	100	97.9822
	NeuAc/NeuGc	0	3.23887	100	0	0	0	18.1185	0	0		0	0	0	0	9.25547	0	0	3.45937			0	6.70586	0.155822	0	0	0
	JR-FL SOS Parent gp160	N88	N135	N138	N141	N156	N160	N188	N241	N262	N276	N295	N301	N332	N339	N356	N362	N386	N392	N397	N406	N448	N463	N611	N616	N625	N637					JR-FL SOS Parent gp160	N88	N135	N138	N141	N156	N160	N188	N241	N262	N276	N295	N301	N332	N339	N356	N362	N386
	M9GLC	0					0	0	0	0	0	0	0	0	0	0	0	0	0	0	0	0	0			0	0		1	M9Glc		M9GLC	0					0	0	0	0	0	0	0	0	0	0	0	0
	M9	0					0	13.9371	0	71.2365	0	0	0	32.282	17.9567	46.4106	19.5264	52.557	17.5574	0	0	77.6319	19.3445			0	0		2	M9		M9	0					0	0.313319	0	1.42473	0	0	0	0.64564	0.4177	0.928212	0.390528	1.05114
	M8	0					0	16.2546	0	3.32265	4.8667	0	0	67.718	23.5323	24.4561	48.6082	47.443	6.02933	0	0	15.7187	20.0745			0	0		3	M8		M8	0					0	0.548128	0	0.0996794	0.146001	0	0	2.03154	0.821095	0.733682	1.45825	1.42329
	M7	3.38996					0	6.26045	0	11.7909	0	0	100	0	24.4342	5.92476	22.4346	0	0	0	0	3.32208	4.90912			0	0		4	M7		M7	0.135598					0	0.281481	0	0.471635	0	0	4	0	1.13675	0.23699	0.897383	0
	M6	3.46446					35.9431	7.22607	0	8.67508	0	0	0	0	15.8249	7.10971	9.43083	0	0	0	0	2.34294	5.4201			0	0		5	M6		M6	0.173223					1.79715	0.406121	0	0.433754	0	0	0	0	0.920275	0.355485	0.471541	0
	M5	16.7635					64.0569	12.537	100	3.54243	0	100	0	0	1.86947	3.75235	0	0	0	0	0	0.984386	9.2525			0	0		6	M5		M5	1.00581					3.84342	0.845528	6	0.212546	0	6	0	0	0.13046	0.225141	0	0
	M4	0					0	0.168984	0	1.27217	0	0	0	0	2.36143	3.45611	0	0	0	0	0	0	0			0	0		7	M4		M4	0					0	0.0132962	0	0.0890521	0	0	0	0	0.192256	0.241928	0	0
	M3	0					0	0	0	0.160314	0	0	0	0	0	5.33228	0	0	0	0	0	0	0			45.478	0		8	M3		M3	0					0	0	0	0.0128252	0	0	0	0	0	0.426582	0	0
	FM	0					0	0	0	0	0	0	0	0	0	0	0	0	0	0	0	0	0			0	0		9	FM		FM	0					0	0	0	0	0	0	0	0	0	0	0	0
	HYBRID	0					0	0	0	0	3.86815	0	0	0	0	0	0	0	0	0	0	0	0			0	0		10	HYBRID		HYBRID	0					0	0	0	0	0.386815	0	0	0	0	0	0	0
	FHYBRID	0					0	0	0	0	0	0	0	0	0	0	0	0	0	0	0	0	0			0	0		11	FHYBRID		FHYBRID	0					0	0	0	0	0	0	0	0	0	0	0	0
	HexNAc(3)(x)	47.8692					0	0	0	0	0	0	0	0	0	0	0	0	5.64345	100	0	0	0			0	0		12	HexNAc(3)(x)		HexNAc(3)(x)	5.7443					0	0	0	0	0	0	0	0	0	0	0	0
	HexNAc(3)(F)(x)	0					0	12.1089	0	0	0	0	0	0	0	0	0	0	0	0	0	0	2.67355			0	0		13	HexNAc(3)(F)(x)		HexNAc(3)(F)(x)	0					0	1.76942	0	0	0	0	0	0	0	0	0	0
	HexNAc(4)(x)	22.1651					0	0	0	0	91.2651	0	0	0	0	0	0	0	3.42466	0	0	0	0			0	20.8821		14	HexNAc(4)(x)		HexNAc(4)(x)	3.10311					0	0	0	0	12.7771	0	0	0	0	0	0	0
	HexNAc(4)(F)(x)	0.890329					0	7.28079	0	0	0	0	0	0	0	1.08621	0	0	0	0	100	0	3.10424			0	0		15	HexNAc(4)(F)(x)		HexNAc(4)(F)(x)	0.133549					0	1.22759	0	0	0	0	0	0	0	0.162931	0	0
	HexNAc(5)(x)	0					0	0	0	0	0	0	0	0	0	0	0	0	0	0	0	0	0			0	0		16	HexNAc(5)(x)		HexNAc(5)(x)	0					0	0	0	0	0	0	0	0	0	0	0	0
	HexNAc(5)(F)(x)	5.45746					0	11.7582	0	0	0	0	0	0	0	2.47194	0	0	0	0	0	0	12.0447			0	0		17	HexNAc(5)(F)(x)		HexNAc(5)(F)(x)	0.927768					0	2.24685	0	0	0	0	0	0	0	0.42023	0	0
	HexNAc(6)(x)	0					0	0	0	0	0	0	0	0	0	0	0	0	64.6344	0	0	0	0			0	79.1179		18	HexNAc(6+)(x)		HexNAc(6)(x)	0					0	0	0	0	0	0	0	0	0	0	0	0
	HexNAc(6)(F)(x)	0					0	1.43234	0	0	0	0	0	0	0	0	0	0	2.71079	0	0	0	23.1769			54.522	0		19	HexNAc(6+)(F)(x)		HexNAc(6)(F)(x)	0					0	0.305902	0	0	0	0	0	0	0	0	0	0
	Unoccupied	0					0	3.92686	0	0	0	0	0	0	14.021	0	0	0	0	0	0	0	0			0	0					Unoccupied
	Core	0					0	7.10859	0	0	0	0	0	0	0	0	0	0	0	0	0	0	0			0	0			col. Values =		Core
																														i.d. X (Glycan% / ∑glycans-unocc, core)
																																∑Glycans (-unocc, core)	100					100	88.9645	100	100	100	100	100	100	85.979	100	100	100
	JR-FL SOS Parent gp160	N88	N135	N138	N141	N156	N160	N188	N241	N262	N276	N295	N301	N332	N339	N356	N362	N386	N392	N397	N406	N448	N463	N611	N616	N625	N637					Glycan Score	11.2234					5.64057	7.95763	6	2.74422	13.3099	6	4	2.67718	3.61854	3.73118	3.2177	2.47443
	Oligomannose	23.6179					100	56.3843	100	100	4.8667	100	100	100	85.979	96.4419	100	100	23.5867	0	0	100	59.0007			45.478	0
	Hybrid	0					0	0	0	0	3.86815	0	0	0	0	0	0	0	0	0	0	0	0			0	0
	Complex	76.3821					0	32.5803	0	0	91.2651	0	0	0	0	3.55814	0	0	76.4133	100	100	0	40.9993			54.522	100
	Unoccupied	0					0	3.92686	0	0	0	0	0	0	14.021	0	0	0	0	0	0	0	0			0	0
	Core	0					0	7.10859	0	0	0	0	0	0	0	0	0	0	0	0	0	0	0			0	0
	Fucose	6.34779					0	32.5803	0	0	0	0	0	0	0	3.55814	0	0	2.71079	0	100	0	40.9993			54.522	0
	NeuAc/NeuGc	0					0	0.97383	0	0	4.40136	0	0	0	0	0	0	0	0	0	0	0	8.57727			0	0
	JR-FL SOS Parent gp120	N88	N135	N138	N141	N156	N160	N188	N241	N262	N276	N295	N301	N332	N339	N356	N362	N386	N392	N397	N406	N448	N463									JR-FL SOS Parent gp120	N88	N135	N138	N141	N156	N160	N188	N241	N262	N276	N295	N301	N332	N339	N356	N362	N386
	M9GLC	0				0	0	0	0	4.35658	0	0	0	0	0	0	0	0	0			0	0									M9GLC	0				0	0	0	0	0.0443432	0	0	0	0	0	0	0	0
	M9	0				0	0	1.21858	0	59.7077	0	0	0	15.4834	2.63739	0.039558	0	59.4776	35.2134			78.1648	1.26676									M9	0				0	0	0.0243715	0	1.21546	0	0	0	0.309669	0.0527478	0.000791161	0	1.18955
	M8	0				0	0	2.13251	0	12.6185	0	0	0	84.5166	31.9507	0.388837	40.2145	36.0452	38.936			16.7091	0									M8	0				0	0	0.0639752	0	0.385308	0	0	0	2.5355	0.958522	0.0116651	1.20643	1.08136
	M7	0				0	0	1.14241	34.9178	10.3534	0	0	0	0	29.9175	0.0950741	14.0483	2.72581	3.34628			2.94534	0									M7	0				0	0	0.0456966	1.39671	0.421525	0	0	0	0	1.1967	0.00380297	0.56193	0.109032
	M6	0.221909				0	40	4.37291	52.5375	7.20311	0	0	0	0	20.797	0	24.5576	0.890669	2.73658			2.18069	1.14378									M6	0.0110954				0	2	0.218645	2.62688	0.366582	0	0	0	0	1.03985	0	1.22788	0.0445334
	M5	1.1402				0	60	9.13932	12.5447	2.48204	5.50101	0	0	0	11.357	0	11.3673	0	1.49707			0	6.14319									M5	0.0684121				0	3.6	0.548359	0.75268	0.151579	0.33006	0	0	0	0.681422	0	0.682038	0
	M4	0				0	0	0.190402	0	1.38985	0	0	0	0	3.3403	0	9.81233	0	0			0	0									M4	0				0	0	0.0133282	0	0.0990257	0	0	0	0	0.233821	0	0.686863	0
	M3	0				100	0	0	0	0.135818	0	100	100	0	0	0	0	0	0			0	0									M3	0				8	0	0	0	0.0110593	0	8	8	0	0	0	0	0
	FM	0				0	0	0	0	0	0	0	0	0	0	0	0	0	0			0	0									FM	0				0	0	0	0	0	0	0	0	0	0	0	0	0
	HYBRID	0.137671				0	0	0.352245	0	0	3.02296	0	0	0	0	0	0	0.860781	0			0	0.33145									HYBRID	0.0137671				0	0	0.0352245	0	0	0.302296	0	0	0	0	0	0	0.0860781
	FHYBRID	0.350382				0	0	0	0	0	0	0	0	0	0	1.8172	0	0	0			0	2.26726									FHYBRID	0.038542				0	0	0	0	0	0	0	0	0	0	0.199892	0	0
	HexNAc(3)(x)	1.69351				0	0	0	0	0	4.1517	0	0	0	0	0	0	0	0			0	1.29751									HexNAc(3)(x)	0.203221				0	0	0	0	0	0.498204	0	0	0	0	0	0	0
	HexNAc(3)(F)(x)	0.0998588				0	0	22.258	0	0	3.503	0	0	0	0	2.72411	0	0	0			0	5.09166									HexNAc(3)(F)(x)	0.0129816				0	0	2.89355	0	0	0.45539	0	0	0	0	0.354134	0	0
	HexNAc(4)(x)	10.129				0	0	0.503932	0	0	47.7835	0	0	0	0	0	0	0	7.96829			0	0.321611									HexNAc(4)(x)	1.41805				0	0	0.0705505	0	0	6.68969	0	0	0	0	0	0	0
	HexNAc(4)(F)(x)	6.75507				0	0	15.3071	0	0	19.444	0	0	0	0	23.5824	0	0	0			0	8.46765									HexNAc(4)(F)(x)	1.01326				0	0	2.29606	0	0	2.9166	0	0	0	0	3.53736	0	0
	HexNAc(5)(x)	0				0	0	0	0	0	9.97706	0	0	0	0	0	0	0	0			0	0									HexNAc(5)(x)	0				0	0	0	0	0	1.59633	0	0	0	0	0	0	0
	HexNAc(5)(F)(x)	54.9457				0	0	33.1389	0	0	6.61678	0	0	0	0	30.4709	0	0	0			0	26.3007									HexNAc(5)(F)(x)	9.34077				0	0	5.63361	0	0	1.12485	0	0	0	0	5.18006	0	0
	HexNAc(6)(x)	0				0	0	0	0	0	0	0	0	0	0	0	0	0	0			0	0									HexNAc(6)(x)	0				0	0	0	0	0	0	0	0	0	0	0	0	0
	HexNAc(6)(F)(x)	24.5267				0	0	10.2437	0	0	0	0	0	0	0	40.8819	0	0	0			0	47.3684									HexNAc(6)(F)(x)	4.66008				0	0	1.94629	0	0	0	0	0	0	0	7.76756	0	0
	Unoccupied	0				0	0	0	0	0	0	0	0	0	0	0	0	0	0			0	0									Unoccupied
	Core	0				0	0	0	0	1.75305	0	0	0	0	0	0	0	0	10.3024			0	0									Core
																																∑Glycans (-unocc, core)	100				100	100	100	100	98.247	100	100	100	100	100	100	100	100
	JR-FL SOS Parent gp120	N88	N135	N138	N141	N156	N160	N188	N241	N262	N276	N295	N301	N332	N339	N356	N362	N386	N392	N397	N406	N448	N463									Glycan Score	16.7802				8	5.6	13.7897	4.77627	2.69488	13.9134	8	8	2.84517	4.16306	17.0553	4.36515	2.51055
	Oligomannose	1.36211				100	100	18.1961	100	98.247	5.50101	100	100	100	100	0.52347	100	99.1392	81.7293			100	8.55374
	Hybrid	0.488053				0	0	0.352245	0	0	3.02296	0	0	0	0	1.8172	0	0.860781	0			0	2.59871
	Complex	98.1498				0	0	81.4516	0	0	91.476	0	0	0	0	97.6593	0	0	7.96829			0	88.8476
	Unoccupied	0				0	0	0	0	0	0	0	0	0	0	0	0	0	0			0	0
	Core	0				0	0	0	0	1.75305	0	0	0	0	0	0	0	0	10.3024			0	0
	Fucose	86.6778				0	0	80.9477	0	0	29.5638	0	0	0	0	99.4765	0	0	0			0	89.4957
	NeuAc/NeuGc	0.946031				0	0	32.0422	0	0	6.21458	0	0	0	0	34.6755	0	0	0			0	33.231
	JR-FL SOS NFL	N88	N135	N138	N141	N156	N160	N188	N241	N262	N276	N295	N301	N332	N339	N356	N362	N386	N392	N397	N406	N448	N463	N611	N616	N625	N637					JR-FL SOS NFL	N88	N135	N138	N141	N156	N160	N188	N241	N262	N276	N295	N301	N332	N339	N356	N362	N386
	M9GLC	0	0				0	0	0	0	0	0		0	0	0	0	0	0		0	0	0	0	0	0	0					M9GLC	0	0				0	0	0	0	0	0		0	0	0	0	0
	M9	0	0				85.8233	0	0	60.8409	7.17765	0		32.6765	2.70187	19.2557	52.608	93.5643	0		0	80.3478	7.36659	7.00396	0	0.536495	0					M9	0	0				1.71647	0	0	1.25839	0.143553	0		0.65353	0.0540374	0.399653	1.05216	1.87129
	M8	1.88996	0				14.1767	9.97008	0	19.7502	4.12187	0		67.3235	19.8199	10.1402	27.2754	5.7642	93.3512		0	18.6484	8.21426	0	0	1.25083	0					M8	0.0566987	0				0.425302	0.31437	0	0.612748	0.123656	0		2.0197	0.594598	0.315692	0.818263	0.172926
	M7	3.32772	0				0	0	0	7.5762	0.253329	0		0	27.2057	3.80259	5.2608	0.6715	0		0	1.00381	3.3301	0	0	1.24491	0					M7	0.133109	0				0	0	0	0.313402	0.0101332	0		0	1.08823	0.157846	0.210432	0.02686
	M6	5.66987	0				0	9.8696	0	4.72789	13.3525	0		0	24.3075	1.47789	6.94963	0	4.83546		0	0	5.02543	0	0	1.56502	0					M6	0.283494	0				0	0.51867	0	0.244471	0.667627	0		0	1.21537	0.0766841	0.347482	0
	M5	27.2479	80.8204				0	29.9214	0	2.61697	32.5633	0		0	19.633	10.9223	7.06172	0	0.977166		0	0	21.9989	37.946	0	1.14413	0					M5	1.63487	4.84923				0	1.88693	0	0.162383	1.9538	0		0	1.17798	0.680082	0.423703	0
	M4	2.87552	5.20918				0	0	0	1.18414	0.167303	0		0	5.68421	0	0.844418	0	0.836132		0	0	0	0	0	0	0					M4	0.201286	0.364643				0	0	0	0.085722	0.0117112	0		0	0.397895	0	0.0591093	0
	M3	0	0				0	0	100	0	0	100		0	0.647888	7.79396	0	0	0		0	0	0	0	0	0	0					M3	0	0				0	0	8	0	0	8		0	0.051831	0.647057	0	0
	FM	0	0				0	0	0	0	0	0		0	0	0	0	0	0		0	0	0	0	0	0	0					FM	0	0				0	0	0	0	0	0		0	0	0	0	0
	HYBRID	4.15327	0				0	0.449937	0	0	33.9355	0		0	0	5.2616	0	0	0		0	0	0	44.2892	0	0.190589	0					HYBRID	0.415327	0				0	0.0472905	0	0	3.39355	0		0	0	0.546024	0	0
	FHYBRID	0	0				0	0	0	0	0	0		0	0	0	0	0	0		0	0	0.659966	0	0	0.525232	0					FHYBRID	0	0				0	0	0	0	0	0		0	0	0	0	0
	HexNAc(3)(x)	10.5629	3.37544				0	0.935602	0	0	0	0		0	0	1.08954	0	0	0		0	0	3.7943	0	0	3.40867	0					HexNAc(3)(x)	1.26755	0.405053				0	0.118003	0	0	0	0		0	0	0.135681	0	0
	HexNAc(3)(F)(x)	0.0409298	0				0	16.8029	0	0	0	0		0	0	0.96548	0	0	0		0	0	11.6251	10.7608	5.46667	0	0					HexNAc(3)(F)(x)	0.00532087	0				0	2.29588	0	0	0	0		0	0	0.130251	0	0
	HexNAc(4)(x)	6.78066	10.5949				0	1.02604	0	0	8.42846	0		0	0	1.66936	0	0	0		0	0	0	0	87.3333	16.1541	0					HexNAc(4)(x)	0.949292	1.48329				0	0.150977	0	0	1.17998	0		0	0	0.242534	0	0
	HexNAc(4)(F)(x)	0	0				0	18.3168	0	0	0	0		0	0	11.3242	0	0	0		91.1742	0	0	0	0	3.29011	0					HexNAc(4)(F)(x)	0	0				0	2.88777	0	0	0	0		0	0	1.76276	0	0
	HexNAc(5)(x)	0	0				0	0	0	0	0	0		0	0	1.13808	0	0	0		0	0	1.71753	0	7.2	0	0					HexNAc(5)(x)	0	0				0	0	0	0	0	0		0	0	0.188968	0	0
	HexNAc(5)(F)(x)	37.4513	0				0	4.90354	0	0	0	0		0	0	18.4196	0	0	0		0	0	20.6668	0	0	0	0					HexNAc(5)(F)(x)	6.36672	0				0	0.876153	0	0	0	0		0	0	3.24956	0	0
	HexNAc(6)(x)	0	0				0	0	0	0	0	0		0	0	0	0	0	0		0	0	0	0	0	2.80104	0					HexNAc(6)(x)	0	0				0	0	0	0	0	0		0	0	0	0	0
	HexNAc(6)(F)(x)	0	0				0	2.94748	0	0	0	0		0	0	3.1014	0	0	0		8.82584	0	15.601	0	0	64.6165	0					HexNAc(6)(F)(x)	0	0				0	0.588608	0	0	0	0		0	0	0.611514	0	0
	Unoccupied	0	0				0	0	0	1.90851	0	0		0	0	3.1014	0	0	0		0	0	0	0	0	1.00482	100					Unoccupied
	Core	0	0				0	4.85665	0	1.39523	0	0		0	0	0.536677	0	0	0		0	0	0	0	0	2.26751	0					Core
																																∑Glycans (-unocc, core)	100	100	0	0	0	100	95.1434	100	96.6963	100	100	0	100	100	96.3619	100	100
	JR-FL SOS NFL	N88	N135	N138	N141	N156	N160	N188	N241	N262	N276	N295	N301	N332	N339	N356	N362	N386	N392	N397	N406	N448	N463	N611	N616	N625	N637					Glycan Score	11.3137	7.10221				2.14177	9.68464	8	2.67712	7.48402	8		2.67323	4.57994	9.1443	2.91115	2.07107
	Oligomannose	41.0109	86.0296				100	49.7611	100	96.6963	57.636	100		100	100	53.3927	100	100	100		0	100	45.9353	44.95	0	5.74139	0
	Hybrid	4.15327	0				0	0.449937	0	0	33.9355	0		0	0	5.2616	0	0	0		0	0	0.659966	44.2892	0	0.715821	0
	Complex	54.8358	13.9704				0	44.9323	0	0	8.42846	0		0	0	37.7077	0	0	0		100	0	53.4048	10.7608	100	90.2705	0
	Unoccupied	0	0				0	0	0	1.90851	0	0		0	0	3.1014	0	0	0		0	0	0	0	0	1.00482	100
	Core	0	0				0	4.85665	0	1.39523	0	0		0	0	0.536677	0	0	0		0	0	0	0	0	2.26751	0
	Fucose	37.4922	0				0	42.9707	0	0	0	0		0	0	33.8107	0	0	0		100	0	48.5529	10.7608	5.46667	68.4319	0
	NeuAc/NeuGc	0	0				0	7.88116	0	0	0	0		0	0	0	0	0	0		0	0	0	0	0	0	0
	JR-FL SOS NFL IP	N88	N135	N138	N141	N156	N160	N188	N241	N262	N276	N295	N301	N332	N339	N356	N362	N386	N392	N397	N406	N448	N463	N611	N616	N625	N637					JR-FL SOS NFL IP	N88	N135	N138	N141	N156	N160	N188	N241	N262	N276	N295	N301	N332	N339	N356	N362	N386
	M9GLC	0						0		0	0	0	0	0	0	0	0		0			0	0	0		0	0					M9GLC	0						0		0	0	0	0	0	0	0	0
	M9	0						5.417		64.2379	0	0	0	0	15.1482	32.3486	0		58.3872			80.4969	15.0266	42.9574		1.1326	13.1966					M9	0						0.110953		1.28476	0	0	0	0	0.302965	0.646972	0
	M8	0						6.15965		13.381	0	0	0	100	11.9022	20.4547	54.9554		40.1466			14.6038	14.6105	0		0	22.6482					M8	0						0.189246		0.401431	0	0	0	3	0.357066	0.613641	1.64866
	M7	0						3.37689		9.91353	0	0	0	0	28.457	5.89432	26.3974		0			2.94715	5.1149	0		0	25.7691					M7	0						0.138333		0.396541	0	0	0	0	1.13828	0.235773	1.05589
	M6	0						6.98968		7.02394	0	0	0	0	23.6962	6.38552	12.1653		1.46622			1.78589	26.4311	0		0	5.75123					M6	0						0.357911		0.351197	0	0	0	0	1.18481	0.319276	0.608267
	M5	3.15001						31.8904		3.5642	16.5191	0	0	0	17.2041	7.01705	6.48192		0			0.166272	21.7322	41.7161		0.492007	0					M5	0.189001						1.95956		0.213852	0.991144	0	0	0	1.03224	0.421023	0.388915
	M4	0						0.996029		1.07026	0	100	100	0	3.5923	2.49807	0		0			0	0	0		0	0					M4	0						0.0714033		0.0749183	0	7	7	0	0.251461	0.174865	0
	M3	0						0.436855		0.809087	0	0	0	0	0	3.61378	0		0			0	0	0		0	0					M3	0						0.0357911		0.0647269	0	0	0	0	0	0.289103	0
	FM	0						0		0	0	0	0	0	0	0	0		0			0	0	0		0	0					FM	0						0		0	0	0	0	0	0	0	0
	HYBRID	27.4168						6.7232		0	6.84605	0	0	0	0	5.64873	0		0			0	0	0		0	18.0116					HYBRID	2.74168						0.688532		0	0.684605	0	0	0	0	0.564873	0
	FHYBRID	0						4.44718		0	0	0	0	0	0	0	0		0			0	0	0		0	0					FHYBRID	0						0.500986		0	0	0	0	0	0	0	0
	HexNAc(3)(x)	52.7335						2.90072		0	0	0	0	0	0	0	0		0			0	0	0		0	0					HexNAc(3)(x)	6.32802						0.35648		0	0	0	0	0	0	0	0
	HexNAc(3)(F)(x)	0						8.40509		0	0	0	0	0	0	0	0		0			0	8.39921	0		0	0					HexNAc(3)(F)(x)	0						1.11901		0	0	0	0	0	0	0	0
	HexNAc(4)(x)	15.0267						0.489277		0	76.6349	0	0	0	0	0	0		0			0	0.942219	0		0	0					HexNAc(4)(x)	2.10374						0.0701506		0	10.7289	0	0	0	0	0	0
	HexNAc(4)(F)(x)	0						13.1755		0	0	0	0	0	0	11.2132	0		0			0	1.82081	0		0	0					HexNAc(4)(F)(x)	0						2.02399		0	0	0	0	0	0	1.68199	0
	HexNAc(5)(x)	1.67301						0		0	0	0	0	0	0	0	0		0			0	0	0		0	0					HexNAc(5)(x)	0.267681						0		0	0	0	0	0	0	0	0
	HexNAc(5)(F)(x)	0						5.97617		0	0	0	0	0	0	1.45253	0		0			0	5.92252	0		0	0					HexNAc(5)(F)(x)	0						1.04045		0	0	0	0	0	0	0.24693	0
	HexNAc(6)(x)	0						0		0	0	0	0	0	0	0	0		0			0	0	0		4.28623	0					HexNAc(6)(x)	0						0		0	0	0	0	0	0	0	0
	HexNAc(6)(F)(x)	0						0.261676		0	0	0	0	0	0	3.47344	0		0			0	0	15.3265		89.8809	0					HexNAc(6)(F)(x)	0						0.0509174		0	0	0	0	0	0	0.659954	0
	Unoccupied	0						0		0	0	0	0	0	0	0	0		0			0	0	0		4.2083	14.6233					Unoccupied
	Core	0						2.35465		0	0	0	0	0	0	0	0		0			0	0	0		0	0					Core
																																∑Glycans (-unocc, core)	100						97.6454		100	100	100	100	100	100	100	100
	JR-FL SOS NFL IP	N88	N135	N138	N141	N156	N160	N188	N241	N262	N276	N295	N301	N332	N339	N356	N362	N386	N392	N397	N406	N448	N463	N611	N616	N625	N637					Glycan Score	11.6301						8.71372		2.78743	12.4046	7	7	3	4.26683	5.8544	3.70174
	Oligomannose	3.15001						55.2665		100	16.5191	100	100	100	100	78.2121	100		100			100	82.9152	84.6735		1.62461	67.3651
	Hybrid	27.4168						11.1704		0	6.84605	0	0	0	0	5.64873	0		0			0	0	0		0	18.0116
	Complex	69.4332						31.2085		0	76.6349	0	0	0	0	16.1392	0		0			0	17.0848	15.3265		94.1671	0
	Unoccupied	0						0		0	0	0	0	0	0	0	0		0			0	0	0		4.2083	14.6233
	Core	0						2.35465		0	0	0	0	0	0	0	0		0			0	0	0		0	0
	Fucose	0						32.2657		0	0	0	0	0	0	16.1392	0		0			0	16.1425	15.3265		89.8809	0
	NeuAc/NeuGc	0						1.3193		0	0	0	0	0	0	4.42074	0		0			0	0	0		0	0
	JR-FL SOS NFL A433P	N88	N135	N138	N141	N156	N160	N188	N241	N262	N276	N295	N301	N332	N339	N356	N362	N386	N392	N397	N406	N448	N463	N611	N616	N625	N637					JR-FL SOS NFL A433P	N88	N135	N138	N141	N156	N160	N188	N241	N262	N276	N295	N301	N332	N339	N356	N362	N386
	M9GLC	0	0				0	0	0	0	0	0	0	0	0	0	0		0			0	0	0		0	0					M9GLC	0	0				0	0	0	0	0	0	0	0	0	0	0
	M9	0	0				0	0	0	72.8093	0	0	0	0	22.1023	23.8039	0		26.5963			77.5851	13.2526	0		0.510188	0					M9	0	0				0	0	0	1.45619	0	0	0	0	0.442046	0.568086	0
	M8	0	0				0	0	0	20.9487	0	0	0	100	27.6279	11.4777	43.045		18.9471			22.0042	11.3433	0		0	5.68889					M8	0	0				0	0	0	0.62846	0	0	0	3	0.828836	0.410878	1.29135
	M7	0	0				0	0	0	2.79741	0	0	0	0	23.3873	3.55879	24.4896		0			0.410745	3.06607	0		0	0					M7	0	0				0	0	0	0.111896	0	0	0	0	0.935492	0.169863	0.979585
	M6	0	0				0	0	76.554	2.74206	0	0	0	0	19.4038	1.89017	17.4926		0			0	13.2526	0		1.11506	0					M6	0	0				0	0	3.8277	0.137103	0	0	0	0	0.970188	0.112773	0.874629
	M5	16.1515	0				0	0	0	0.702546	5.94331	0	0	0	6.07813	5.13786	13.0198		0			0	11.3433	1.52039		0	27.2					M5	0.969088	0				0	0	0	0.0421528	0.356599	0	0	0	0.364688	0.36785	0.781188
	M4	0	0				0	0	0	0	0	0	100	0	1.40067	1.22319	1.95297		0			0	0	0		0	0					M4	0	0				0	0	0	0	0	0	7	0	0.0980468	0.102171	0.136708
	M3	0	6.98341				68.3948	0	0	0	0	100	0	0	0	1.64742	0		0			0	0	0		0	0					M3	0	0.558673				5.47159	0	0	0	0	8	0	0	0	0.157264	0
	FM	0	0				0	0	0	0	0	0	0	0	0	0	0		0			0	0	0		0	0					FM	0	0				0	0	0	0	0	0	0	0	0	0	0
	HYBRID	0	0				0	0	0	0	0	0	0	0	0	24.7961	0		0			0	0.769326	0		0	0					HYBRID	0	0				0	0	0	0	0	0	0	0	0	2.95883	0
	FHYBRID	0	0				0	0	0	0	0	0	0	0	0	0	0		0			0	0.567167	0		0	0					FHYBRID	0	0				0	0	0	0	0	0	0	0	0	0	0
	HexNAc(3)(x)	0	0				0	0	0	0	4.24667	0	0	0	0	0	0		0			0	1.54988	0		0	0					HexNAc(3)(x)	0	0				0	0	0	0	0.509601	0	0	0	0	0	0
	HexNAc(3)(F)(x)	0	0				0	73.079	0	0	0	0	0	0	0	0	0		0			0	6.10968	0		0	0					HexNAc(3)(F)(x)	0	0				0	9.50026	0	0	0	0	0	0	0	0	0
	HexNAc(4)(x)	0	61.0425				31.6052	26.2255	0	0	89.81	0	0	0	0	0	0		47.148			0	0	27.8902		0	0					HexNAc(4)(x)	0	8.54595				4.42473	3.67157	0	0	12.5734	0	0	0	0	0	0
	HexNAc(4)(F)(x)	0	31.9741				0	0	23.446	0	0	0	0	0	0	1.43059	0		7.3085			0	1.19049	0		7.97364	0					HexNAc(4)(F)(x)	0	4.79611				0	0	3.5169	0	0	0	0	0	0	0.256061	0
	HexNAc(5)(x)	0	0				0	0	0	0	0	0	0	0	0	0	0		0			0	0.863666	0		0	0					HexNAc(5)(x)	0	0				0	0	0	0	0	0	0	0	0	0	0
	HexNAc(5)(F)(x)	0	0				0	0	0	0	0	0	0	0	0	0	0		0			0	11.1749	0		0.2118	0					HexNAc(5)(F)(x)	0	0				0	0	0	0	0	0	0	0	0	0	0
	HexNAc(6)(x)	83.8485	0				0	0.695546	0	0	0	0	0	0	0	0	0		0			0	0	0		24.1576	0					HexNAc(6)(x)	15.0927	0				0	0.125198	0	0	0	0	0	0	0	0	0
	HexNAc(6)(F)(x)	0	0				0	0	0	0	0	0	0	0	0	8.83807	0		0			0	25.5169	70.5894		66.0317	0					HexNAc(6)(F)(x)	0	0				0	0	0	0	0	0	0	0	0	2.00377	0
	Unoccupied	0	0				0	0	0	0	0	0	0	0	0	16.0028	0		0			0	0	0		0	67.1111					Unoccupied
	Core	0	0				0	0	0	0	0	0	0	0	0	0.193495	0		0			0	0	0		0	0					Core
																																∑Glycans (-unocc, core)	100	100				100	100	100	100	100	100	100	100	100	83.8037	100
	JR-FL SOS NFL A433P	N88	N135	N138	N141	N156	N160	N188	N241	N262	N276	N295	N301	N332	N339	N356	N362	N386	N392	N397	N406	N448	N463	N611	N616	N625	N637					Glycan Score	16.0618	13.9007				9.89631	13.297	7.3446	2.3758	13.4396	8	7	3	3.6393	7.10754	4.06346
	Oligomannose	16.1515	6.98341				68.3948	0	76.554	100	5.94331	100	100	100	100	48.739	100		45.5435			100	52.258	1.52039		1.62525	32.8889
	Hybrid	0	0				0	0	0	0	0	0	0	0	0	24.7961	0		0			0	1.33649	0		0	0
	Complex	83.8485	93.0166				31.6052	100	23.446	0	94.0567	0	0	0	0	10.2687	0		54.4565			0	46.4055	98.4796		98.3747	0
	Unoccupied	0	0				0	0	0	0	0	0	0	0	0	16.0028	0		0			0	0	0		0	67.1111
	Core	0	0				0	0	0	0	0	0	0	0	0	0.193495	0		0			0	0	0		0	0
	Fucose	0	31.9741				0	73.079	23.446	0	0	0	0	0	0	10.2687	0		7.3085			0	44.5591	70.5894		74.2171	0
	NeuAc/NeuGc	0	0				31.6052	0	0	0	0	0	0	0	0	0	0		0			0	6.13214	0		0	0
[truncated: 9 more columns]

## Sheet: 1-19 prev. samples
																																Glycan scores
	JR-FL SOS Parent 2020 total VLPs aka 'old parent'	N88	N135	N138	N141	N156	N160	N188	N241	N262	N276	N295	N301	N332	N339	N356	N362	N386	N392	N397	N406	N448	N463	N611	N616	N625	N637					JR-FL SOS 2020VLP digest aka 'Old parent'	N88	N135	N138	N141	N156	N160	N188	N241	N262	N276	N295	N301	N332	N339	N356	N362	N386
	M9GLC	0				0	0	0	0		0			0	0	0	0					0	0	0	0		0		1	M9Glc		M9GLC	0				0	0	0	0		0			0	0	0	0
	M9	0				8.50143	0	0	1.13917		0			12.07	4.15	0	0.44					89.77	0	0	0.21		0		2	M9		M9	0				0.171513	0	0	0.0227834		0			0.2414	0.083	0	0.00883534
	M8	0				31.919	8.13335	0	10.5928		0			81.44	48.85	0	64.18					10.23	0	0	0.19		0		3	M8		M8	0				0.965931	0.244001	0	0.317783		0			2.4432	1.4655	0	1.93313
	M7	0				48.149	23.5143	0	49.4844		0			2.15	32.52	0	24.13					0	0	0	0.72		0		4	M7		M7	0				1.94278	0.94057	0	1.97938		0			0.086	1.3008	0	0.969076
	M6	0.927459				6.50746	28.507	0	30.1546		0			0	12.18	0	9.48					0	0	0	0		0		5	M6		M6	0.046373				0.328214	1.42535	0	1.50773		0			0	0.609	0	0.475904
	M5	1.63962				2.20264	28.507	0.12589	4.43298		0			0	2.3	0	0.77					0	0	0	0.43		0		6	M5		M5	0.0983769				0.133313	1.71042	0.00755343	0.265979		0			0	0.138	0	0.0463855
	M4	0				0	0	0	0		0			0	0	0	0					0	0	0	0		0		7	M4		M4	0				0	0	0	0		0			0	0	0	0
	M3	0				0	0	0	0		0			0	0	0	0					0	0	0	0		0		8	M3		M3	0				0	0	0	0		0			0	0	0	0
	FM	0				0	0	0	0		0			0	0	0	0					0	0	0	0		0		9	FM		FM	0				0	0	0	0		0			0	0	0	0
	HYBRID	2.45666				1.85486	11.3384	0	4.00772		3.88			0	0	0	0.6					0	0	0	5.46		0		10	HYBRID		HYBRID	0.245666				0.187105	1.13384	0	0.400772		0.388			0	0	0	0.060241
	FHYBRID	6.98355				0	0	0	0.188402		3.08			0	0	0.53	0					0	0	0	15.58		0		11	FHYBRID		FHYBRID	0.76819				0	0	0	0.0207242		0.3388			0	0	0.0583	0
	HexNAc(3)(x)	0				0	0	0	0		0			0	0	0	0					0	0	0	0		0		12	HexNAc(3)(x)		HexNAc(3)(x)	0				0	0	0	0		0			0	0	0	0
	HexNAc(3)(F)(x)	0				0	0	0	0		0			0	0	0	0					0	0	0	1.62		0		13	HexNAc(3)(F)(x)		HexNAc(3)(F)(x)	0				0	0	0	0		0			0	0	0	0
	HexNAc(4)(x)	7.53561				0	0	0	0		36.93			0	0	0	0					0	0	0	0		0		14	HexNAc(4)(x)		HexNAc(4)(x)	1.05499				0	0	0	0		5.1702			0	0	0	0
	HexNAc(4)(F)(x)	45.4908				0	0	29.1801	0		29.91			0	0	26.52	0					0	27.88	0	47.29		23.41		15	HexNAc(4)(F)(x)		HexNAc(4)(F)(x)	6.82362				0	0	4.37702	0		4.4865			0	0	3.978	0
	HexNAc(5)(x)	10.864				0	0	0	0		6.32			0	0	0	0					0	0	0	0		0		16	HexNAc(5)(x)		HexNAc(5)(x)	1.73824				0	0	0	0		1.0112			0	0	0	0
	HexNAc(5)(F)(x)	24.1024				0	0	60.4755	0		19.88			0	0	31.61	0					0	46.2	16.11	22.4		0		17	HexNAc(5)(F)(x)		HexNAc(5)(F)(x)	4.0974				0	0	10.2808	0		3.3796			0	0	5.3737	0
	HexNAc(6)(x)	0				0	0	0	0		0			4.34	0	0	0					0	0	0	0		0		18	HexNAc(6+)(x)		HexNAc(6)(x)	0				0	0	0	0		0			0.7812	0	0	0
	HexNAc(6)(F)(x)	0				0	0	10.2185	0		0			0	0	41.34	0					0	25.91	83.89	6.08		76.59		19	HexNAc(6+)(F)(x)		HexNAc(6)(F)(x)	0				0	0	1.94151	0		0			0	0	7.8546	0
	Unoccupied	0				0.8656	0	0	0		0			0	0	0	0.4					0	0	0	0		0					Unoccupied
	Core	0				0	0	0	0		0			0	0	0	0					0	0	0	0		0			col. Values =		Core
																														i.d. X (Glycan% / ∑glycans-unocc, core)
																																∑Glycans (-unocc, core)	100				99.1344	100	100	100		100			100	100	100	99.6
	JR-FL SOS Parent 2020 total VLPs aka 'old parent'	N88	N135	N138	N141	N156	N160	N188	N241	N262	N276	N295	N301	N332	N339	N356	N362	N386	N392	N397	N406	N448	N463	N611	N616	N625	N637					Glycan Score	14.8728				3.72885	5.45418	16.6069	4.51515		14.7743			3.5518	3.5963	17.2646	3.49357
	Oligomannose	2.56708				97.2795	88.6616	0.12589	95.8039		0			95.66	100	0	99					100	0	0	1.55		0
	Hybrid	9.44021				1.85486	11.3384	0	4.19612		6.96			0	0	0.53	0.6					0	0	0	21.04		0
	Complex	87.9927				0	0	99.8741	0		93.04			4.34	0	99.47	0					0	99.99	100	77.39		100
	Unoccupied	0				0.8656	0	0	0		0			0	0	0	0.4					0	0	0	0		0
	Core	0				0.8656	0	0	0		0			0	0	0	0.4					0	0	0	0		0
	Fucose	76.5767				0	0	99.8741	0.188402		52.8743			0	0	100	0					0	100	100	92.9868		100
	NeuAc/NeuGc	6.5695				0	0	89.3191	1.40206		44.207			4.34087	0	62.5093	0					0	51.3861	100	57.3869		0
	JR-FL SOS Parent 2021 total VLPs	N88	N135	N138	N141	N156	N160	N188	N241	N262	N276	N295	N301	N332	N339	N356	N362	N386	N392	N397	N406	N448	N463	N611	N616	N625	N637					JR-FL SOS Parent 2021 total VLPs	N88	N135	N138	N141	N156	N160	N188	N241	N262	N276	N295	N301	N332	N339	N356	N362	N386
	M9GLC	0				0	0	0.199912	0	0	0	0	0	0	0	0	0	0				0	0		0		0					M9GLC	0				0	0	0.00199912	0	0	0	0	0	0	0	0	0	0
	M9	0				100	0	0	0	89.3243	0	24.6144	0	6.66801	3.64192	0	0	65.2278				82.8897	0		0		0					M9	0				2	0	0	0	1.80737	0	0.609581	0	0.140387	0.0740419	0	0	1.30456
	M8	0				0	0	0	0	0	0	0	0	85.3237	34.5346	0.0488794	53.4892	34.7722				13.4067	0		0		0					M8	0				0	0	0	0	0	0	0	0	2.69458	1.05316	0.00146638	1.60468	1.04317
	M7	0				0	3.10532	0	21.6015	0	0	0	0	3.00312	33.8797	0	33.3688	0				1.34067	0		0		0					M7	0				0	0.157702	0	0.864061	0	0	0	0	0.126454	1.37758	0	1.33475	0
	M6	0				0	26.1445	0	59.0755	0	0	0	0	0	16.9611	0	13.142	0				0.764441	0		0		0					M6	0				0	1.65967	0	2.95377	0	0	0	0	0	0.862066	0	0.657102	0
	M5	0				0	43.9654	0	8.65	0	0.177747	0	0	0	7.58537	0	0	0				0	0		0		0					M5	0				0	3.34914	0	0.519	0	0.0106648	0	0	0	0.462642	0	0	0
	M4	0				0	5.54903	0	3.11062	0	0	13.5779	0	0	0.541812	0	0	0				0	0		0		0					M4	0				0	0.493158	0	0.217743	0	0	1.1769	0	0	0.0385535	0	0	0
	M3	0				0	0	0	0	0	0	42.2584	0	0	0	0	0	0				0	0		0		0					M3	0				0	0	0	0	0	0	4.18615	0	0	0	0	0	0
	FM	0				0	0	4.90283	0	0	0	0	0	0	0	0	0	0				0	0		0		0					FM	0				0	0	0.441255	0	0	0	0	0	0	0	0	0	0
	HYBRID	0				0	0	0	2.91527	0	1.07685	0	2.15079	0	0	0	0	0				0	0		0		0					HYBRID	0				0	0	0	0.291527	0	0.107685	0	0.215079	0	0	0	0	0
	FHYBRID	0				0	0	0	0	0	1.06193	0	0	0	0	0.488794	0	0				0	0		0		0					FHYBRID	0				0	0	0	0	0	0.116812	0	0	0	0	0.0537674	0	0
	HexNAc(3)(x)	0				0	0	0	0	7.39349	5.13848	0	0	0	0	0	0	0				0	0		0		0					HexNAc(3)(x)	0				0	0	0	0	0.897591	0.616618	0	0	0	0	0	0	0
	HexNAc(3)(F)(x)	0				0	0	0	0	0	0.364091	0	6.11317	0	0	0.0845943	0	0				0	0		0		0					HexNAc(3)(F)(x)	0				0	0	0	0	0	0.0473318	0	0.794712	0	0	0.0109973	0	0
	HexNAc(4)(x)	15.43				0	0	0	0.85279	0	29.0729	0	0	0	0.452295	0	0	0				0	0		0		0					HexNAc(4)(x)	2.1602				0	0	0	0.119391	0	4.0702	0	0	0	0.0643676	0	0	0
	HexNAc(4)(F)(x)	75.78				0	0	45.9748	0	2.12659	32.7441	0	0	0	0.134628	33.8917	0	0				0	13.6198		0		0					HexNAc(4)(F)(x)	11.367				0	0	6.89622	0	0.322717	4.91162	0	0	0	0.0205279	5.08376	0	0
	HexNAc(5)(x)	8.79				0	0	0	2.81759	0	13.8354	0	0	0	0	0	0	0				0	0		97.8159		46.6746					HexNAc(5)(x)	1.4064				0	0	0	0.450814	0	2.21367	0	0	0	0	0	0	0
	HexNAc(5)(F)(x)	0				0	0	44.6049	0.976764	0	8.73312	0.307862	91.736	0	0	34.6873	0	0				0	19.2261		0		40.1425					HexNAc(5)(F)(x)	0				0	0	7.58283	0.16605	0	1.48463	0.0648062	15.5951	0	0	5.89685	0	0
	HexNAc(6)(x)	0				0	0	0	0	0	5.32862	0	0	0	0.643107	0	0	0				0	0		2.18406		0					HexNAc(6)(x)	0				0	0	0	0	0	0.959151	0	0	0	0.117672	0	0	0
	HexNAc(6)(F)(x)	0				0	0	4.31757	0	0	2.46671	0	0	0	0	30.7987	0	0				0	67.1541		0		13.1829					HexNAc(6)(F)(x)	0				0	0	0.820338	0	0	0.468676	0	0	0	0	5.85175	0	0
	Unoccupied	0				0	21.2357	0	0	0	0	19.2414	0	0	0	0	0	0				0	0		0		0					Unoccupied
	Core	0				0	0	0	0	1.15558	0	0	0	5.00521	1.62544	0	0	0				1.59849	0		0		0					Core
																																∑Glycans (-unocc, core)	100				100	78.7643	100	100	98.8444	100	80.7586	100	94.9948	98.3746	100	100	100
	JR-FL SOS Parent 2021 total VLPs	N88	N135	N138	N141	N156	N160	N188	N241	N262	N276	N295	N301	N332	N339	N356	N362	N386	N392	N397	N406	N448	N463	N611	N616	N625	N637					Glycan Score	14.9336				2	5.65967	15.7426	5.58236	3.02768	15.0071	6.03744	16.6049	2.96142	4.07061	16.8986	3.59653	2.34772
	Oligomannose	0				100	78.7643	5.10274	92.4376	89.3243	0.177747	80.4508	0	94.9948	97.1445	0.0488794	100	100				98.4015	0		0		0
	Hybrid	0				0	0	0	2.91527	0	2.13878	0	2.15079	0	0	0.488794	0	0				0	0		0		0
	Complex	100				0	0	94.8973	4.64714	9.52008	97.6835	0.307862	97.8492	0	1.23003	99.4623	0	0				0	100		100		100
	Unoccupied	0				0	21.2357	0	0	0	0	19.2414	0	0	0	0	0	0				0	0		0		0
	Core	0				0	0	0	0	1.15558	0	0	0	5.00521	1.62544	0	0	0				1.59849	0		0		0
	Fucose	75.7768				0	0	99.8001	0.976764	2.12659	45.37	0.307862	97.8492	0	0.134628	99.9511	0	0				0	100		0		53.3254
	NeuAc/NeuGc	23.5523				0	0	80.7677	4.64714	2.12659	33.6379	0.307862	100	0	0.586924	60.9847	0	0				0	48.8408		97.8159		53.3254
	gp120 monomer 2020	N88	N135	N138	N141	N156	N160	N188	N241	N262	N276	N295	N301	N332	N339	N356	N362	N386	N392	N397	N406	N448	N463									gp120 monomer 2020	N88	N135	N138	N141	N156	N160	N188	N241	N262	N276	N295	N301	N332	N339	N356	N362	N386
	M9GLC	0				0	0		0			0	0	0	0	0	0.03	0	0			0.47	0									M9GLC	0				0	0		0			0	0	0	0	0	0.0003292	0
	M9	0				0	0.53		0.14			52.81	0	23.37	5.5	0	2.42	71.35	0			41.03	0									M9	0				0	0.010634		0.00311526			1.1432	0	0.4674	0.11	0	0.0531109	1.427
	M8	0				0	1.15		0.57			24.43	1	60.55	42.71	0	45.56	28.65	0			29.52	0									M8	0				0	0.0346108		0.0190254			0.793268	0.0451399	1.8165	1.2813	0	1.49984	0.8595
	M7	0.06				7.13	1.64		3.68			5.86	2.09	9.25	30.48	0	20.87	0	0			7.43	0									M7	0.00243878				0.858519	0.0658106		0.163774			0.253707	0.12579	0.37	1.2192	0	0.916054	0
	M6	0.07				0	1.49		8.13			3.23	3.09	1.8	12.16	0	13.19	0	0			7.99	0									M6	0.00355655				0	0.0747392		0.45227			0.174802	0.232471	0.09	0.608	0	0.723691	0
	M5	1.02				12.67	21.15		31.37			6.06	43.1	2.68	7.11	0	3.68	0	0			4.29	1.07									M5	0.0621888				2.28838	1.27307		2.09413			0.393549	3.89106	0.1608	0.4266	0	0.242291	0
	M4	0				0	0.9		0.39			0	2.44	0.73	0.24	0	0.21	0	0			0.39	0									M4	0				0	0.0632022		0.0303738			0	0.256997	0.0511	0.0168	0	0.0161308	0
	M3	0.03				0	1.19		0.24			0	2.28	0.31	0	0	0.06	0	0			0.18	0									M3	0.00243878				0	0.0955056		0.0213618			0	0.274451	0.0248	0	0	0.0052672	0
	FM	0				0	0		0.02			0	0	0	0	0	0	0	0			0	0									FM	0				0	0		0.00200267			0	0	0	0	0	0	0
	HYBRID	0.04				5.61	1.74		15.09			0	1.85	0	0.51	0	0.54	0	0			0.74	0.18									HYBRID	0.00406463				1.68874	0.174559		1.67891			0	0.278363	0	0.051	0	0.059256	0
	FHYBRID	0.16				0	0.7		1.04			0	0	0	0	0.83	0.17	0	0			0.23	0.88									FHYBRID	0.0178844				0	0.0772472		0.127281			0	0	0	0	0.0918142	0.0205201	0
	HexNAc(3)(x)	0.17				5.2	4.76		12.03			0	6.16	0	0.75	0	0.33	0	0			0.67	0.29									HexNAc(3)(x)	0.0207296				1.87839	0.573034		1.60614			0	1.11225	0	0.09	0	0.0434544	0
	HexNAc(3)(F)(x)	0.73				2.61	5.05		2.92			0	0	0	0.54	5.75	0.65	0	0			0.97	4.66									HexNAc(3)(F)(x)	0.0964333				1.02137	0.658608		0.422341			0	0	0	0.0702	0.75171	0.0927247	0
	HexNAc(4)(x)	0.05				0	2.16		3.38			0	0	0	0	0	0.03	0	0			0.31	0									HexNAc(4)(x)	0.0071131				0	0.303371		0.52648			0	0	0	0	0	0.0046088	0
	HexNAc(4)(F)(x)	21.22				0	31.54		4.08			0	4.45	1.31	0	24.15	1.17	0	0			2.61	8.14									HexNAc(4)(F)(x)	3.23443				0	4.74619		0.680908			0	1.00436	0.1965	0	3.6429	0.192582	0
	HexNAc(5)(x)	0.05				0	0.57		2.03			0	0	0	0	0	0.02	0	0			0	0									HexNAc(5)(x)	0.00812926				0	0.0914928		0.361371			0	0	0	0	0	0.00351147	0
	HexNAc(5)(F)(x)	35.65				0	20.63		4.12			0	0	0	0	47.32	1.76	0	0			1.54	64.77									HexNAc(5)(F)(x)	6.15842				0	3.51836		0.779261			0	0	0	0	8.0897	0.328322	0
	HexNAc(6)(x)	1.68				0	0		0.02			0	0	0	0	0	0	0	0			0	0.15									HexNAc(6)(x)	0.307286				0	0		0.00400534			0	0	0	0	0	0	0
	HexNAc(6)(F)(x)	37.48				0	4.48		0.63			0	0	0	0	21.39	0.44	0	100			0.16	19.86									HexNAc(6)(F)(x)	7.23626				0	0.853933		0.133178			0	0	0	0	4.08699	0.0917371	0
	Unoccupied	1.5				66.78	0		10.03			7.6	33.54	0	0	0.56	8.88	0	0			1.46	0									Unoccupied
	Core	0.1				0	0.34		0.07			0	0	0	0	0	0.01	0	0			0	0									Core
																																∑Glycans (-unocc, core)	98.41				33.22	99.68		89.88			92.39	66.46	100	100	99.44	91.13	100
	gp120 monomer 2020	N88	N135	N138	N141	N156	N160	N188	N241	N262	N276	N295	N301	N332	N339	N356	N362	N386	N392	N397	N406	N448	N463									Glycan Score	17.1614				7.7354	12.6144		9.10592			2.75852	7.22088	3.1771	3.8731	16.6631	4.29343	2.2865
	Oligomannose	1.1743				19.8059	28.0404		44.5541			92.4018	53.9986	98.6857	98.1953	0	86.005	100	0			91.299	1.0704
	Hybrid	0.198728				5.60502	2.43468		16.1335			0	1.84786	0	0.513396	0.826716	0.705425	0	0			0.970261	1.06115
	Complex	99.3605				7.80822	69.1812		29.2092			0	10.6115	1.31433	1.29129	98.6086	4.40263	0	100			6.26637	97.8685
	Unoccupied	1.49648				66.7808	0		10.0319			7.59821	33.542	0	0	0.564728	8.87803	0	0			1.4644	0
	Core	0.051609				0	0		0			0	0	0	0	0	0	0	0			0	0
	Fucose	95.9018				2.60845	62.3973		12.8163			0	4.45194	1.31433	0.541735	99.4353	4.1891	0	100			5.50927	98.3083
	NeuAc/NeuGc	29.14				1.63242	12.0739		8.65349			0	0	0	0	33.3267	0.862542	0	100			0.80534	21.0676
																																Arithmetic PPD vs Parent gp160 (2023)
	JR-FL SOS Parent gp160 (2023)	N88	N135	N138	N141	N156	N160	N188	N241	N262	N276	N295	N301	N332	N339	N356	N362	N386	N392	N397	N406	N448	N463	N611	N616	N625	N637					JR-FL SOS 2020VLP digest aka 'Old parent'	N88	N135	N138	N141	N156	N160	N188	N241	N262	N276	N295	N301	N332	N339	N356	N362	N386
	M9GLC	0					0	0	0	0	0	0	0	0	0	0	0	0	0	0	0	0	0			0	0					M9GLC	0					0	0	0		0			0	0	0	0
	M9	0					0	13.9371	0	71.2365	0	0	0	32.282	17.9567	46.4106	19.5264	52.557	17.5574	0	0	77.6319	19.3445			0	0					M9	0					0	-13.9371	1.13917		0			-20.212	-13.8067	-46.4106	-19.0864
	M8	0					0	16.2546	0	3.32265	4.8667	0	0	67.718	23.5323	24.4561	48.6082	47.443	6.02933	0	0	15.7187	20.0745			0	0					M8	0					8.13335	-16.2546	10.5928		-4.8667			13.722	25.3177	-24.4561	15.5718
	M7	3.38996					0	6.26045	0	11.7909	0	0	100	0	24.4342	5.92476	22.4346	0	0	0	0	3.32208	4.90912			0	0					M7	-3.38996					23.5143	-6.26045	49.4844		0			2.15	8.08576	-5.92476	1.69543
	M6	3.46446					35.9431	7.22607	0	8.67508	0	0	0	0	15.8249	7.10971	9.43083	0	0	0	0	2.34294	5.4201			0	0					M6	-2.537					-7.43605	-7.22607	30.1546		0			0	-3.64486	-7.10971	0.0491732
	M5	16.7635					64.0569	12.537	100	3.54243	0	100	0	0	1.86947	3.75235	0	0	0	0	0	0.984386	9.2525			0	0					M5	-15.1239					-35.5499	-12.4111	-95.567		0			0	0.430535	-3.75235	0.77
	M4	0					0	0.168984	0	1.27217	0	0	0	0	2.36143	3.45611	0	0	0	0	0	0	0			0	0					M4	0					0	-0.168984	0		0			0	-2.36143	-3.45611	0
	M3	0					0	0	0	0.160314	0	0	0	0	0	5.33228	0	0	0	0	0	0	0			45.478	0					M3	0					0	0	0		0			0	0	-5.33228	0
	FM	0					0	0	0	0	0	0	0	0	0	0	0	0	0	0	0	0	0			0	0					FM	0					0	0	0		0			0	0	0	0
	HYBRID	0					0	0	0	0	3.86815	0	0	0	0	0	0	0	0	0	0	0	0			0	0					HYBRID	2.45666					11.3384	0	4.00772		0.0118468			0	0	0	0.6
	FHYBRID	0					0	0	0	0	0	0	0	0	0	0	0	0	0	0	0	0	0			0	0					FHYBRID	6.98355					0	0	0.188402		3.08			0	0	0.53	0
	HexNAc(3)(x)	47.8692					0	0	0	0	0	0	0	0	0	0	0	0	5.64345	100	0	0	0			0	0					HexNAc(3)(x)	-47.8692					0	0	0		0			0	0	0	0
	HexNAc(3)(F)(x)	0					0	12.1089	0	0	0	0	0	0	0	0	0	0	0	0	0	0	2.67355			0	0					HexNAc(3)(F)(x)	0					0	-12.1089	0		0			0	0	0	0
	HexNAc(4)(x)	22.1651					0	0	0	0	91.2651	0	0	0	0	0	0	0	3.42466	0	0	0	0			0	20.8821					HexNAc(4)(x)	-14.6295					0	0	0		-54.3351			0	0	0	0
	HexNAc(4)(F)(x)	0.890329					0	7.28079	0	0	0	0	0	0	0	1.08621	0	0	0	0	100	0	3.10424			0	0					HexNAc(4)(F)(x)	44.6005					0	21.8994	0		29.91			0	0	25.4338	0
	HexNAc(5)(x)	0					0	0	0	0	0	0	0	0	0	0	0	0	0	0	0	0	0			0	0					HexNAc(5)(x)	10.864					0	0	0		6.32			0	0	0	0
	HexNAc(5)(F)(x)	5.45746					0	11.7582	0	0	0	0	0	0	0	2.47194	0	0	0	0	0	0	12.0447			0	0					HexNAc(5)(F)(x)	18.6449					0	48.7173	0		19.88			0	0	29.1381	0
	HexNAc(6)(x)	0					0	0	0	0	0	0	0	0	0	0	0	0	64.6344	0	0	0	0			0	79.1179					HexNAc(6)(x)	0					0	0	0		0			4.34	0	0	0
	HexNAc(6)(F)(x)	0					0	1.43234	0	0	0	0	0	0	0	0	0	0	2.71079	0	0	0	23.1769			54.522	0					HexNAc(6)(F)(x)	0					0	8.78612	0		0			0	0	41.34	0
	Unoccupied	0					0	3.92686	0	0	0	0	0	0	14.021	0	0	0	0	0	0	0	0			0	0					Unoccupied	0					0	-3.92686	0		0			0	-14.021	0	0.4
	Core	0					0	7.10859	0	0	0	0	0	0	0	0	0	0	0	0	0	0	0			0	0					Core	0					0	-7.10859	0		0			0	0	0	0
	JR-FL SOS Parent gp160 (2023)	N88	N135	N138	N141	N156	N160	N188	N241	N262	N276	N295	N301	N332	N339	N356	N362	N386	N392	N397	N406	N448	N463	N611	N616	N625	N637					JR-FL SOS 2020VLP digest aka 'Old parent'	N88	N135	N138	N141	N156	N160	N188	N241	N262	N276	N295	N301	N332	N339	N356	N362	N386
	Oligomannose	23.6179					100	56.3843	100	100	4.8667	100	100	100	85.979	96.4419	100	100	23.5867	0	0	100	59.0007			45.478	0					Oligomannose	-21.0509					-11.3384	-56.2584	-4.19612		-4.8667			-4.34	14.021	-96.4419	-1
	Hybrid	0					0	0	0	0	3.86815	0	0	0	0	0	0	0	0	0	0	0	0			0	0					Hybrid	9.44021					11.3384	0	4.19612		3.09185			0	0	0.53	0.6
	Complex	76.3821					0	32.5803	0	0	91.2651	0	0	0	0	3.55814	0	0	76.4133	100	100	0	40.9993			54.522	100					Complex	11.6107					0	67.2939	0		1.77485			4.34	0	95.9119	0
	Unoccupied	0					0	3.92686	0	0	0	0	0	0	14.021	0	0	0	0	0	0	0	0			0	0					Unoccupied	0					0	-3.92686	0		0			0	-14.021	0	0.4
	Core	0					0	7.10859	0	0	0	0	0	0	0	0	0	0	0	0	0	0	0			0	0					Core	0					0	-7.10859	0		0			0	0	0	0.4
	Fucose	6.34779					0	32.5803	0	0	0	0	0	0	0	3.55814	0	0	2.71079	0	100	0	40.9993			54.522	0					Fucose	70.2289					0	67.2939	0.188402		52.8743			0	0	96.4419	0
	NeuAc/NeuGc	0					0	0.97383	0	0	4.40136	0	0	0	0	0	0	0	0	0	0	0	8.57727			0	0					NeuAc/NeuGc	6.5695					0	88.3453	1.40206		39.8057			4.34087	0	62.5093	0
	JR-FL SOS Parent gp120 band	N88	N135	N138	N141	N156	N160	N188	N241	N262	N276	N295	N301	N332	N339	N356	N362	N386	N392	N397	N406	N448	N463									JR-FL SOS Parent 2021 total VLPs	N88	N135	N138	N141	N156	N160	N188	N241	N262	N276	N295	N301	N332	N339	N356	N362	N386
	M9GLC	0				0	0	0	0	4.35658	0	0	0	0	0	0	0	0	0			0	0									M9GLC	0					0	0.199912	0	0	0	0	0	0	0	0	0	0
	M9	0				0	0	1.21858	0	59.7077	0	0	0	15.4834	2.63739	0.039558	0	59.4776	35.2134			78.1648	1.26676									M9	0					0	-13.9371	0	18.0879	0	24.6144	0	-25.614	-14.3148	-46.4106	-19.5264	12.6708
	M8	0				0	0	2.13251	0	12.6185	0	0	0	84.5166	31.9507	0.388837	40.2145	36.0452	38.936			16.7091	0									M8	0					0	-16.2546	0	-3.32265	-4.8667	0	0	17.6057	11.0023	-24.4072	4.88097	-12.6708
	M7	0				0	0	1.14241	34.9178	10.3534	0	0	0	0	29.9175	0.0950741	14.0483	2.72581	3.34628			2.94534	0									M7	-3.38996					3.10532	-6.26045	21.6015	-11.7909	0	0	-100	3.00312	9.4455	-5.92476	10.9342	0
	M6	0.221909				0	40	4.37291	52.5375	7.20311	0	0	0	0	20.797	0	24.5576	0.890669	2.73658			2.18069	1.14378									M6	-3.46446					-9.79857	-7.22607	59.0755	-8.67508	0	0	0	0	1.13621	-7.10971	3.71122	0
	M5	1.1402				0	60	9.13932	12.5447	2.48204	5.50101	0	0	0	11.357	0	11.3673	0	1.49707			0	6.14319									M5	-16.7635					-20.0915	-12.537	-91.35	-3.54243	0.177747	-100	0	0	5.7159	-3.75235	0	0
	M4	0				0	0	0.190402	0	1.38985	0	0	0	0	3.3403	0	9.81233	0	0			0	0									M4	0					5.54903	-0.168984	3.11062	-1.27217	0	13.5779	0	0	-1.81962	-3.45611	0	0
	M3	0				100	0	0	0	0.135818	0	100	100	0	0	0	0	0	0			0	0									M3	0					0	0	0	-0.160314	0	42.2584	0	0	0	-5.33228	0	0
	FM	0				0	0	0	0	0	0	0	0	0	0	0	0	0	0			0	0									FM	0					0	4.90283	0	0	0	0	0	0	0	0	0	0
	HYBRID	0.137671				0	0	0.352245	0	0	3.02296	0	0	0	0	0	0	0.860781	0			0	0.33145									HYBRID	0					0	0	2.91527	0	-2.7913	0	2.15079	0	0	0	0	0
	FHYBRID	0.350382				0	0	0	0	0	0	0	0	0	0	1.8172	0	0	0			0	2.26726									FHYBRID	0					0	0	0	0	1.06193	0	0	0	0	0.488794	0	0
	HexNAc(3)(x)	1.69351				0	0	0	0	0	4.1517	0	0	0	0	0	0	0	0			0	1.29751									HexNAc(3)(x)	-47.8692					0	0	0	7.39349	5.13848	0	0	0	0	0	0	0
	HexNAc(3)(F)(x)	0.0998588				0	0	22.258	0	0	3.503	0	0	0	0	2.72411	0	0	0			0	5.09166									HexNAc(3)(F)(x)	0					0	-12.1089	0	0	0.364091	0	6.11317	0	0	0.0845943	0	0
	HexNAc(4)(x)	10.129				0	0	0.503932	0	0	47.7835	0	0	0	0	0	0	0	7.96829			0	0.321611									HexNAc(4)(x)	-6.7351					0	0	0.85279	0	-62.1923	0	0	0	0.452295	0	0	0
	HexNAc(4)(F)(x)	6.75507				0	0	15.3071	0	0	19.444	0	0	0	0	23.5824	0	0	0			0	8.46765									HexNAc(4)(F)(x)	74.8897					0	38.694	0	2.12659	32.7441	0	0	0	0.134628	32.8055	0	0
	HexNAc(5)(x)	0				0	0	0	0	0	9.97706	0	0	0	0	0	0	0	0			0	0									HexNAc(5)(x)	8.79					0	0	2.81759	0	13.8354	0	0	0	0	0	0	0
	HexNAc(5)(F)(x)	54.9457				0	0	33.1389	0	0	6.61678	0	0	0	0	30.4709	0	0	0			0	26.3007									HexNAc(5)(F)(x)	-5.45746					0	32.8467	0.976764	0	8.73312	0.307862	91.736	0	0	32.2154	0	0
	HexNAc(6)(x)	0				0	0	0	0	0	0	0	0	0	0	0	0	0	0			0	0									HexNAc(6)(x)	0					0	0	0	0	5.32862	0	0	0	0.643107	0	0	0
	HexNAc(6)(F)(x)	24.5267				0	0	10.2437	0	0	0	0	0	0	0	40.8819	0	0	0			0	47.3684									HexNAc(6)(F)(x)	0					0	2.88523	0	0	2.46671	0	0	0	0	30.7987	0	0
	Unoccupied	0				0	0	0	0	0	0	0	0	0	0	0	0	0	0			0	0									Unoccupied	0					21.2357	-3.92686	0	0	0	19.2414	0	0	-14.021	0	0	0
	Core	0				0	0	0	0	1.75305	0	0	0	0	0	0	0	0	10.3024			0	0									Core	0					0	-7.10859	0	1.15558	0	0	0	5.00521	1.62544	0	0	0
	JR-FL SOS Parent gp120 band	N88	N135	N138	N141	N156	N160	N188	N241	N262	N276	N295	N301	N332	N339	N356	N362	N386	N392	N397	N406	N448	N463									JR-FL SOS Parent 2021 total VLPs	N88	N135	N138	N141	N156	N160	N188	N241	N262	N276	N295	N301	N332	N339	N356	N362	N386
	Oligomannose	1.36211				100	100	18.1961	100	98.247	5.50101	100	100	100	100	0.52347	100	99.1392	81.7293			100	8.55374									Oligomannose	-23.6179					-21.2357	-51.2815	-7.56241	-10.6757	-4.68895	-19.5492	-100	-5.00521	11.1655	-96.393	0	0
	Hybrid	0.488053				0	0	0.352245	0	0	3.02296	0	0	0	0	1.8172	0	0.860781	0			0	2.59871									Hybrid	0					0	0	2.91527	0	-1.72937	0	2.15079	0	0	0.488794	0	0
	Complex	98.1498				0	0	81.4516	0	0	91.476	0	0	0	0	97.6593	0	0	7.96829			0	88.8476									Complex	23.6179					0	62.317	4.64714	9.52008	6.41833	0.307862	97.8492	0	1.23003	95.9042	0	0
	Unoccupied	0				0	0	0	0	0	0	0	0	0	0	0	0	0	0			0	0									Unoccupied	0					21.2357	-3.92686	0	0	0	19.2414	0	0	-14.021	0	0	0
	Core	0				0	0	0	0	1.75305	0	0	0	0	0	0	0	0	10.3024			0	0									Core	0					0	-7.10859	0	1.15558	0	0	0	5.00521	1.62544	0	0	0
	Fucose	86.6778				0	0	80.9477	0	0	29.5638	0	0	0	0	99.4765	0	0	0			0	89.4957									Fucose	69.429					0	67.2198	0.976764	2.12659	45.37	0.307862	97.8492	0	0.134628	96.393	0	0
	NeuAc/NeuGc	0.946031				0	0	32.0422	0	0	6.21458	0	0	0	0	34.6755	0	0	0			0	33.231									NeuAc/NeuGc	23.5523					0	79.7939	4.64714	2.12659	29.2366	0.307862	100	0	0.586924	60.9847	0	0
	JR-FL SOS Parent 2023 total VLPs	N88	N135	N138	N141	N156	N160	N188	N241	N262	N276	N295	N301	N332	N339	N356	N362	N386	N392	N397	N406	N448	N463	N611	N616	N625	N637					JR-FL SOS Parent gp120 monomer (2020)	N88	N135	N138	N141	N156	N160	N188	N241	N262	N276	N295	N301	N332	N339	N356	N362	N386
	M9GLC	0	0	0	0	0	0	0	0	0		0	0	0	0	0	0	0	0			0	0	0	0	0	0					M9GLC	0					0		0			0	0	0	0	0	0.03	0
	M9	0	0	0	0	0	0	20.2526	0	100		89.3001	0	0	9.1653	0	3.72667	0	0			100	13.5621	0	0	0	0					M9	0					0.53		0.14			52.81	0	-8.912	-12.4567	-46.4106	-17.1064	18.793
	M8	0	0	0	0	0	0	0	0	0		10.6999	0	0	31.3584	0	52.0291	0	0			0	13.9632	0	0	0	0					M8	0					1.15		0.57			24.43	1	-7.168	19.1777	-24.4561	-3.04823	-18.793
	M7	0	0	0	0	0	13.4164	3.61063	45.5606	0		0	0	0	28.9689	0	27.9452	0	0			0	5.46621	0	0	0	0					M7	-3.32996					1.64		3.68			5.86	-97.91	9.25	6.04576	-5.92476	-1.56457	0
	M6	0	0	0	0	0	15.8358	4.21167	36.0508	0		0	0	0	18.1342	0	10.3395	0	0			0	7.7086	0	0	0	0					M6	-3.39446					-34.4531		8.13			3.23	3.09	1.8	-3.66486	-7.10971	3.75917	0
	M5	13.0305	0	0	0	0	70.7478	19.0767	17.1177	0		0	0	0	11.9476	0	3.68572	0	0			0	25.9084	0	9.17705	0	0					M5	-15.7435					-42.9069		-68.63			-93.94	43.1	2.68	5.24053	-3.75235	3.68	0
	M4	0	0	0	0	100	0	8.23171	1.27086	0		0	0	0	0.425532	0	0.226213	0	0			0	0	0	0	0	0					M4	0					0.9		0.39			0	2.44	0.73	-2.12143	-3.45611	0.21	0
	M3	0	0	0	0	0	0	0	0	0		0	56.7901	0	0	7.09755	0	100	96.5406			0	0	0	0	0	0.0255936					M3	0.03					1.19		0.24			0	2.28	0.31	0	-5.33228	0.06	0
	FM	0	0	0	0	0	0	0	0	0		0	0	98.719	0	0	0	0	0			0	0	47.1395	0	0	0					FM	0					0		0.02			0	0	0	0	0	0	0
	HYBRID	0	0	0	0	0	0	0	0	0		0	0	1.281	0	0	0	0	0			0	0	0	0	0	1.85871					HYBRID	0.04					1.74		15.09			0	1.85	0	0.51	0	0.54	0
	FHYBRID	0	0	0	0	0	0	0	0	0		0	0	0	0	0	0	0	0			0	0	0	90.3138	0	0					FHYBRID	0.16					0.7		1.04			0	0	0	0	0.83	0.17	0
	HexNAc(3)(x)	0	4.25101	0	0	0	0	0	0	0		0	0	0	0	0	0	0	0			0	0	0	0	0	0.133459					HexNAc(3)(x)	-47.6992					4.76		12.03			0	6.16	0	0.75	0	0.33	0
	HexNAc(3)(F)(x)	0	3.23887	0	0	0	0	0	0	0		0	43.2099	0	0	60.793	0	0	0			0	0	0	0	0	0					HexNAc(3)(F)(x)	0.73					5.05		2.92			0	0	0	0.54	5.75	0.65	0
	HexNAc(4)(x)	10.9219	0	44.395	0	0	0	0	0	0		0	0	0	0	0	0	0	0			0	0	0	0	0	0					HexNAc(4)(x)	-22.1151					2.16		3.38			0	0	0	0	0	0.03	0
	HexNAc(4)(F)(x)	60.8273	0	0	3.64104	0	0	26.0017	0	0		0	0	0	0	31.6033	0	0	3.45937			0	2.71995	52.8605	0	100	97.9822					HexNAc(4)(F)(x)	20.3297					31.54		4.08			0	4.45	1.31	0	23.0638	1.17	0
	HexNAc(5)(x)	15.2203	0	0	0	0	0	0	0	0		0	0	0	0	0	0	0	0			0	0	0	0	0	0					HexNAc(5)(x)	0.05					0.57		2.03			0	0	0	0	0	0.02	0
	HexNAc(5)(F)(x)	0	0	55.605	96.359	0	0	12.7178	0	0		0	0	0	0	0	0	0	0			0	23.9656	0	0	0	0					HexNAc(5)(F)(x)	30.1925					20.63		4.12			0	0	0	0	44.8481	1.76	0
	HexNAc(6)(x)	0	92.5101	0	0	0	0	3.24042	0	0		0	0	0	0	0	0	0	0			0	0	0	0	0	0					HexNAc(6)(x)	1.68					0		0.02			0	0	0	0	0	0	0
	HexNAc(6)(F)(x)	0	0	0	0	0	0	0	0	0		0	0	0	0	0.506106	0	0	0			0	6.70586	0	0.509108	0	0					HexNAc(6)(F)(x)	37.48					4.48		0.63			0	0	0	0	21.39	0.44	0
	Unoccupied	0	0	0	0	0	0	0	0	0		0	0	0	0	0	0	0	0			0	0	0	0	0	0					Unoccupied	1.5					0		10.03			7.6	33.54	0	-14.021	0.56	8.88	0
	Core	0	0	0	0	0	0	2.65679	0	0		0	0	0	0	0	2.04762	0	0			0	0	0	0	0	0					Core	0.1					0.34		0.07			0	0	0	0	0	0.01	0
	JR-FL SOS Parent 2023 total VLPs	N88	N135	N138	N141	N156	N160	N188	N241	N262	N276	N295	N301	N332	N339	N356	N362	N386	N392	N397	N406	N448	N463	N611	N616	N625	N637					JR-FL SOS Parent gp120 monomer (2020)	N88	N135	N138	N141	N156	N160	N188	N241	N262	N276	N295	N301	N332	N339	N356	N362	N386
	Oligomannose	13.0305	0	0	0	100	100	55.3833	100	100		100	56.7901	98.719	100	7.09755	97.9524	100	96.5406			100	66.6086	47.1395	9.17705	0	0.0255936					Oligomannose	-22.4436					-71.9596		-55.4459			-7.59821	-46.0014	-1.31433	12.2163	-96.4419	-13.995	0
	Hybrid	0	0	0	0	0	0	0	0	0		0	0	1.281	0	0	0	0	0			0	0	0	90.3138	0	1.85871					Hybrid	0.198728					2.43468		16.1335			0	1.84786	0	0.513396	0.826716	0.705425	0
	Complex	86.9695	100	100	100	0	0	41.9599	0	0		0	43.2099	0	0	92.9025	0	0	3.45937			0	33.3914	52.8605	0.509108	100	98.1157					Complex	22.9785					69.1812		29.2092			0	10.6115	1.31433	1.29129	95.0504	4.40263	0
	Unoccupied	0	0	0	0	0	0	0	0	0		0	0	0	0	0	0	0	0			0	0	0	0	0	0					Unoccupied	1.49648					0		10.0319			7.59821	33.542	0	-14.021	0.564728	8.87803	0
	Core	0	0	0	0	0	0	2.65679	0	0		0	0	0	0	0	2.04762	0	0			0	0	0	0	0	0					Core	0.051609					0		0			0	0	0	0	0	0	0
	Fucose	60.8273	3.23887	55.605	100	0	0	38.7195	0	0		0	43.2099	98.719	0	92.9025	0	0	3.45937			0	33.3914	100	90.8229	100	97.9822					Fucose	89.554					62.3973		12.8163			0	4.45194	1.31433	0.541735	95.8771	4.1891	0
	NeuAc/NeuGc	0	3.23887	100	0	0	0	18.1185	0	0		0	0	0	0	9.25547	0	0	3.45937			0	6.70586	0.155822	0	0	0					NeuAc/NeuGc	29.14					12.0739		8.65349			0	0	0	0	33.3267	0.862542	0
																																PPD vs JR-FL SOS Parent 2023 total VLPs
																																JR-FL SOS Parent 2020 total VLPs aka 'old parent'	N88	N135	N138	N141	N156	N160	N188	N241	N262	N276	N295	N301	N332	N339	N356	N362	N386
																																M9GLC	0				0	0	0	0		0			0	0	0	0
																																M9	0				-8.50143	0	20.2526	-1.13917		0			-12.07	5.0153	0	3.28667
																																M8	0				-31.919	-8.13335	0	-10.5928		0			-81.44	-17.4916	0	-12.1509
																																M7	0				-48.149	-10.0978	3.61063	-3.92376		0			-2.15	-3.5511	0	3.81516
																																M6	-0.927459				-6.50746	-12.6712	4.21167	5.89627		0			0	5.95421	0	0.859515
																																M5	11.3909				-2.20264	42.2408	18.9508	12.6847		0			0	9.64763	0	2.91572
																																M4	0				100	0	8.23171	1.27086		0			0	0.425532	0	0.226213
																																M3	0				0	0	0	0		0			0	0	7.09755	0
																																FM	0				0	0	0	0		0			98.719	0	0	0
																																HYBRID	-2.45666				-1.85486	-11.3384	0	-4.00772		-3.88			1.281	0	0	-0.6
																																FHYBRID	-6.98355				0	0	0	-0.188402		-3.08			0	0	-0.53	0
																																HexNAc(3)(x)	0				0	0	0	0		0			0	0	0	0
																																HexNAc(3)(F)(x)	0				0	0	0	0		0			0	0	60.793	0
																																HexNAc(4)(x)	3.38626				0	0	0	0		-36.93			0	0	0	0
																																HexNAc(4)(F)(x)	15.3365				0	0	-3.17841	0		-29.91			0	0	5.08332	0
																																HexNAc(5)(x)	4.35636				0	0	0	0		-6.32			0	0	0	0
																																HexNAc(5)(F)(x)	-24.1024				0	0	-47.7577	0		-19.88			0	0	-31.61	0
																																HexNAc(6)(x)	0				0	0	3.24042	0		0			-4.34	0	0	0
																																HexNAc(6)(F)(x)	0				0	0	-10.2185	0		0			0	0	-40.8339	0
																																Unoccupied	0				-0.8656	0	0	0		0			0	0	0	-0.4
																																Core	0				0	0	2.65679	0		0			0	0	0	2.04762
																																JR-FL SOS Parent 2020 total VLPs aka 'old parent'	N88	N135	N138	N141	N156	N160	N188	N241	N262	N276	N295	N301	N332	N339	N356	N362	N386
																																Oligomannose	10.4635				2.72046	11.3384	55.2574	4.19612		0			3.059	0	7.09755	-1.04762
																																Hybrid	-9.44021				-1.85486	-11.3384	0	-4.19612		-6.96			1.281	0	-0.53	-0.6
																																Complex	-1.02326				0	0	-57.9142	0		-93.04			-4.34	0	-6.56755	0
																																Unoccupied	0				-0.8656	0	0	0		0			0	0	0	-0.4
																																Core	0				-0.8656	0	2.65679	0		0			0	0	0	1.64762
																																Fucose	-15.7494				0	0	-61.1546	-0.188402		-52.8743			98.719	0	-7.09755	0
																																NeuAc/NeuGc	-6.5695				0	0	-71.2007	-1.40206		-44.207			-4.34087	0	-53.2539	0
																																JR-FL SOS Parent 2021 total VLPs	N88	N135	N138	N141	N156	N160	N188	N241	N262	N276	N295	N301	N332	N339	N356	N362	N386
																																M9GLC	0				0	0	-0.199912	0	0	0	0	0	0	0	0	0	0
																																M9	0				-100	0	20.2526	0	10.6757	0	64.6856	0	-6.66801	5.52338	0	3.72667	-65.2278
																																M8	0				0	0	0	0	0	0	10.6999	0	-85.3237	-3.1762	-0.0488794	-1.4601	-34.7722
																																M7	0				0	10.3111	3.61063	23.9591	0	0	0	0	-3.00312	-4.91084	0	-5.42359	0
																																M6	0				0	-10.3087	4.21167	-23.0246	0	0	0	0	0	1.17314	0	-2.80253	0
																																M5	13.0305				0	26.7824	19.0767	8.46766	0	-0.177747	0	0	0	4.36226	0	3.68572	0
																																M4	0				100	-5.54903	8.23171	-1.83976	0	0	-13.5779	0	0	-0.11628	0	0.226213	0
																																M3	0				0	0	0	0	0	0	-42.2584	56.7901	0	0	7.09755	0	100
																																FM	0				0	0	-4.90283	0	0	0	0	0	98.719	0	0	0	0
																																HYBRID	0				0	0	0	-2.91527	0	-1.07685	0	-2.15079	1.281	0	0	0	0
																																FHYBRID	0				0	0	0	0	0	-1.06193	0	0	0	0	-0.488794	0	0
																																HexNAc(3)(x)	0				0	0	0	0	-7.39349	-5.13848	0	0	0	0	0	0	0
																																HexNAc(3)(F)(x)	0				0	0	0	0	0	-0.364091	0	37.0967	0	0	60.7084	0	0
																																HexNAc(4)(x)	-4.50813				0	0	0	-0.85279	0	-29.0729	0	0	0	-0.452295	0	0	0
																																HexNAc(4)(F)(x)	-14.9527				0	0	-19.9731	0	-2.12659	-32.7441	0	0	0	-0.134628	-2.28841	0	0
																																HexNAc(5)(x)	6.43033				0	0	0	-2.81759	0	-13.8354	0	0	0	0	0	0	0
																																HexNAc(5)(F)(x)	0				0	0	-31.8871	-0.976764	0	-8.73312	-0.307862	-91.736	0	0	-34.6873	0	0
																																HexNAc(6)(x)	0				0	0	3.24042	0	0	-5.32862	0	0	0	-0.643107	0	0	0
																																HexNAc(6)(F)(x)	0				0	0	-4.31757	0	0	-2.46671	0	0	0	0	-30.2926	0	0
																																Unoccupied	0				0	-21.2357	0	0	0	0	-19.2414	0	0	0	0	0	0
																																Core	0				0	0	2.65679	0	-1.15558	0	0	0	-5.00521	-1.62544	0	2.04762	0
																																JR-FL SOS Parent 2021 total VLPs	N88	N135	N138	N141	N156	N160	N188	N241	N262	N276	N295	N301	N332	N339	N356	N362	N386
																																Oligomannose	13.0305				0	21.2357	50.2805	7.56241	10.6757	-0.177747	19.5492	56.7901	3.72421	2.85547	7.04867	-2.04762	0
																																Hybrid	0				0	0	0	-2.91527	0	-2.13878	0	-2.15079	1.281	0	-0.488794	0	0
																																Complex	-13.0305				0	0	-52.9373	-4.64714	-9.52008	-97.6835	-0.307862	-54.6393	0	-1.23003	-6.55987	0	0
																																Unoccupied	0				0	-21.2357	0	0	0	0	-19.2414	0	0	0	0	0	0
																																Core	0				0	0	2.65679	0	-1.15558	0	0	0	-5.00521	-1.62544	0	2.04762	0
																																Fucose	-14.9496				0	0	-61.0806	-0.976764	-2.12659	-45.37	-0.307862	-54.6393	98.719	-0.134628	-7.04867	0	0
																																NeuAc/NeuGc	-23.5523				0	0	-62.6492	-4.64714	-2.12659	-33.6379	-0.307862	-100	0	-0.586924	-51.7292	0	0
																																JR-FL SOS Parent gp120 monomer (2020)	N88	N135	N138	N141	N156	N160	N188	N241	N262	N276	N295	N301	N332	N339	N356	N362	N386
																																M9GLC	0				0	0		0			0	0	0	0	0	-0.03	0
																																M9	0				0	-0.53		-0.14			36.4901	0	-23.37	3.6653	0	1.30667	-71.35
																																M8	0				0	-1.15		-0.57			-13.7301	-1	-60.55	-11.3516	0	6.4691	-28.65
																																M7	-0.06				-7.13	11.7764		41.8806			-5.86	-2.09	-9.25	-1.5111	0	7.07516	0
																																M6	-0.07				0	14.3458		27.9208			-3.23	-3.09	-1.8	5.97421	0	-2.85048	0
																																M5	12.0105				-12.67	49.5978		-14.2523			-6.06	-43.1	-2.68	4.83763	0	0.0057193	0
																																M4	0				100	-0.9		0.880857			0	-2.44	-0.73	0.185532	0	0.0162135	0
																																M3	-0.03				0	-1.19		-0.24			0	54.5101	-0.31	0	7.09755	-0.06	100
																																FM	0				0	0		-0.02			0	0	98.719	0	0	0	0
																																HYBRID	-0.04				-5.61	-1.74		-15.09			0	-1.85	1.281	-0.51	0	-0.54	0
																																FHYBRID	-0.16				0	-0.7		-1.04			0	0	0	0	-0.83	-0.17	0
																																HexNAc(3)(x)	-0.17				-5.2	-4.76		-12.03			0	-6.16	0	-0.75	0	-0.33	0
																																HexNAc(3)(F)(x)	-0.73				-2.61	-5.05		-2.92			0	43.2099	0	-0.54	55.043	-0.65	0
																																HexNAc(4)(x)	10.8719				0	-2.16		-3.38			0	0	0	0	0	-0.03	0
																																HexNAc(4)(F)(x)	39.6073				0	-31.54		-4.08			0	-4.45	-1.31	0	7.45332	-1.17	0
																																HexNAc(5)(x)	15.1703				0	-0.57		-2.03			0	0	0	0	0	-0.02	0
																																HexNAc(5)(F)(x)	-35.65				0	-20.63		-4.12			0	0	0	0	-47.32	-1.76	0
																																HexNAc(6)(x)	-1.68				0	0		-0.02			0	0	0	0	0	0	0
																																HexNAc(6)(F)(x)	-37.48				0	-4.48		-0.63			0	0	0	0	-20.8839	-0.44	0
																																Unoccupied	-1.5				-66.78	0		-10.03			-7.6	-33.54	0	0	-0.56	-8.88	0
																																Core	-0.1				0	-0.34		-0.07			0	0	0	0	0	2.03762	0
																																JR-FL SOS Parent gp120 monomer (2020)	N88	N135	N138	N141	N156	N160	N188	N241	N262	N276	N295	N301	N332	N339	N356	N362	N386
																																Oligomannose	11.8562				80.1941	71.9596		55.4459			7.59821	2.79151	0.0333296	1.80469	7.09755	11.9474	0
																																Hybrid	-0.198728				-5.60502	-2.43468		-16.1335			0	-1.84786	1.281	-0.513396	-0.826716	-0.705425	0
																																Complex	-12.3911				-7.80822	-69.1812		-29.2092			0	32.5984	-1.31433	-1.29129	-5.7061	-4.40263	0
																																Unoccupied	-1.49648				-66.7808	0		-10.0319			-7.59821	-33.542	0	0	-0.564728	-8.87803	0
																																Core	-0.051609				0	0		0			0	0	0	0	0	2.04762	0
																																Fucose	-35.0745				-2.60845	-62.3973		-12.8163			0	38.7579	97.4047	-0.541735	-6.53282	-4.1891	0
																																NeuAc/NeuGc	-29.14				-1.63242	-12.0739		-8.65349			0	0	0	0	-24.0713	-0.862542	0
[truncated: 28 more columns]

## Sheet: Avg parent total VLP 2020-23
		JR-FL SOS Parent 2020 total VLPs aka 'old parent'	N88	N135	N138	N141	N156	N160	N188	N241	N262	N276	N295	N301	N332	N339	N356	N362	N386	N392	N397	N406	N448	N463	N611	N616	N625	N637			JR-FL SOS Parent total VLP average	N88	N135	N138	N141	N156	N160	N188	N241	N262	N276	N295	N301	N332	N339	N356	N362	N386	N392
		M9GLC	0				0	0	0	0		0			0	0	0	0					0	0	0	0		0			M9GLC	0	0	0	0	0	0	0.0666375	0	0	0	0	0	0	0	0	0	0	0
		M9	0				8.50143	0	0	1.13917		0			12.07	4.15	0	0.44					89.77	0	0	0.21		0			M9	0	0	0	0	36.1671	0	6.75087	0.379724	94.6622	0	56.9573	0	6.246	5.65241	0	1.38889	32.6139	0
		M8	0				31.919	8.13335	0	10.5928		0			81.44	48.85	0	64.18					10.23	0	0	0.19		0			M8	0	0	0	0	10.6397	2.71112	0	3.53092	0	0	5.34996	0	55.5879	38.2477	0.0162931	56.5661	17.3861	0
		M7	0				48.149	23.5143	0	49.4844		0			2.15	32.52	0	24.13					0	0	0	0.72		0			M7	0	0	0	0	16.0497	13.3453	1.20354	38.8822	0	0	0	0	1.71771	31.7895	0	28.4813	0	0
		M6	0.927459				6.50746	28.507	0	30.1546		0			0	12.18	0	9.48					0	0	0	0		0			M6	0.309153	0	0	0	2.16915	23.4958	1.40389	41.7603	0	0	0	0	0	15.7584	0	10.9872	0	0
		M5	1.63962				2.20264	28.507	0.12589	4.43298		0			0	2.3	0	0.77					0	0	0	0.43		0			M5	4.89005	0	0	0	0.734214	47.7401	6.40085	10.0669	0	0.0888735	0	0	0	7.27766	0	1.48524	0	0
		M4	0				0	0	0	0		0			0	0	0	0					0	0	0	0		0			M4	0	0	0	0	33.3333	1.84968	2.7439	1.46049	0	0	6.78894	0	0	0.322448	0	0.0754045	0	0
		M3	0				0	0	0	0		0			0	0	0	0					0	0	0	0		0			M3	0	0	0	0	0	0	0	0	0	0	21.1292	28.3951	0	0	2.36585	0	50	96.5406
		FM	0				0	0	0	0		0			0	0	0	0					0	0	0	0		0			FM	0	0	0	0	0	0	1.63428	0	0	0	0	0	32.9063	0	0	0	0	0
		HYBRID	2.45666				1.85486	11.3384	0	4.00772		3.88			0	0	0	0.6					0	0	0	5.46		0			HYBRID	0.818888	0	0	0	0.618286	3.77946	0	2.30766	0	2.47842	0	1.07539	0.426999	0	0	0.2	0	0
		FHYBRID	6.98355				0	0	0	0.188402		3.08			0	0	0.53	0					0	0	0	15.58		0			FHYBRID	2.32785	0	0	0	0	0	0	0.0628005	0	2.07097	0	0	0	0	0.339598	0	0	0
		HexNAc(3)(x)	0				0	0	0	0		0			0	0	0	0					0	0	0	0		0			HexNAc(3)(x)	0	4.25101	0	0	0	0	0	0	3.69675	2.56924	0	0	0	0	0	0	0	0
		HexNAc(3)(F)(x)	0				0	0	0	0		0			0	0	0	0					0	0	0	1.62		0			HexNAc(3)(F)(x)	0	3.23887	0	0	0	0	0	0	0	0.182045	0	24.6615	0	0	20.2925	0	0	0
		HexNAc(4)(x)	7.53561				0	0	0	0		36.93			0	0	0	0					0	0	0	0		0			HexNAc(4)(x)	11.2958	0	44.395	0	0	0	0	0.284263	0	33.0014	0	0	0	0.150765	0	0	0	0
		HexNAc(4)(F)(x)	45.4908				0	0	29.1801	0		29.91			0	0	26.52	0					0	27.88	0	47.29		23.41			HexNAc(4)(F)(x)	60.6993	0	0	3.64104	0	0	33.7189	0	1.06329	31.3271	0	0	0	0.0448762	30.6717	0	0	3.45937
		HexNAc(5)(x)	10.864				0	0	0	0		6.32			0	0	0	0					0	0	0	0		0			HexNAc(5)(x)	11.6248	0	0	0	0	0	0	0.939196	0	10.0777	0	0	0	0	0	0	0	0
		HexNAc(5)(F)(x)	24.1024				0	0	60.4755	0		19.88			0	0	31.61	0					0	46.2	16.11	22.4		0			HexNAc(5)(F)(x)	8.03412	0	55.605	96.359	0	0	39.2661	0.325588	0	14.3066	0.153931	45.868	0	0	22.0991	0	0	0
		HexNAc(6)(x)	0				0	0	0	0		0			4.34	0	0	0					0	0	0	0		0			HexNAc(6)(x)	0	92.5101	0	0	0	0	1.08014	0	0	2.66431	0	0	1.44667	0.214369	0	0	0	0
		HexNAc(6)(F)(x)	0				0	0	10.2185	0		0			0	0	41.34	0					0	25.91	83.89	6.08		76.59			HexNAc(6)(F)(x)	0	0	0	0	0	0	4.84534	0	0	1.23336	0	0	0	0	24.2149	0	0	0
		Unoccupied	0				0.8656	0	0	0		0			0	0	0	0.4					0	0	0	0		0			Unoccupied	0	0	0	0	0.288533	7.07858	0	0	0	0	9.62069	0	0	0	0	0.133333	0	0
		Core	0				0	0	0	0		0			0	0	0	0					0	0	0	0		0			Core	0	0	0	0	0	0	0.885598	0	0.577788	0	0	0	1.6684	0.541812	0	0.682541	0	0
		JR-FL SOS Parent 2020 total VLPs aka 'old parent'	N88	N135	N138	N141	N156	N160	N188	N241	N262	N276	N295	N301	N332	N339	N356	N362	N386	N392	N397	N406	N448	N463	N611	N616	N625	N637			JR-FL SOS Parent total VLP average	N88	N135	N138	N141	N156	N160	N188	N241	N262	N276	N295	N301	N332	N339	N356	N362	N386	N392
		Oligomannose	2.56708				97.2795	88.6616	0.12589	95.8039		0			95.66	100	0	99					100	0	0	1.55		0			Oligomannose	5.19921	0	0	0	99.0932	89.142	20.204	96.0805	94.6622	0.0888735	90.2254	28.3951	96.4579	99.0482	2.38214	98.9841	100	96.5406
		Hybrid	9.44021				1.85486	11.3384	0	4.19612		6.96			0	0	0.53	0.6					0	0	0	21.04		0			Hybrid	3.14674	0	0	0	0.618286	3.77946	0	2.37046	0	4.54939	0	1.07539	0.426999	0	0.339598	0.2	0	0
		Complex	87.9927				0	0	99.8741	0		93.04			4.34	0	99.47	0					0	99.99	100	77.39		100			Complex	91.6541	100	100	100	0	0	78.9104	1.54905	4.76004	95.3617	0.153931	70.5295	1.44667	0.41001	97.2783	0	0	3.45937
		Unoccupied	0				0.8656	0	0	0		0			0	0	0	0.4					0	0	0	0		0			Unoccupied	0	0	0	0	0.288533	7.07858	0	0	0	0	9.62069	0	0	0	0	0.133333	0	0
		Core	0				0.8656	0	0	0		0			0	0	0	0.4					0	0	0	0		0			Core	0	0	0	0	0.288533	0	0.885598	0	0.577788	0	0	0	1.6684	0.541812	0	0.815874	0	0
		Fucose	76.5767				0	0	99.8741	0.188402		52.8743			0	0	100	0					0	100	100	92.9868		100			Fucose	71.0603	3.23887	55.605	100	0	0	79.4646	0.388389	1.06329	49.1221	0.153931	70.5295	32.9063	0.0448762	97.6179	0	0	3.45937
		NeuAc/NeuGc	6.5695				0	0	89.3191	1.40206		44.207			4.34087	0	62.5093	0					0	51.3861	100	57.3869		0			NeuAc/NeuGc	10.0406	3.23887	100	0	0	0	62.7351	2.0164	1.06329	38.9225	0.153931	50	1.44696	0.195641	44.2498	0	0	3.45937
		JR-FL SOS Parent 2021 total VLPs	N88	N135	N138	N141	N156	N160	N188	N241	N262	N276	N295	N301	N332	N339	N356	N362	N386	N392	N397	N406	N448	N463	N611	N616	N625	N637			JR-FL SOS NFL	N88	N135	N138	N141	N156	N160	N188	N241	N262	N276	N295	N301	N332	N339	N356	N362	N386	N392
		M9GLC	0				0	0	0.199912	0	0	0	0	0	0	0	0	0	0				0	0		0		0			M9GLC	0	0				0	0	0	0	0	0		0	0	0	0	0	0
		M9	0				100	0	0	0	89.3243	0	24.6144	0	6.66801	3.64192	0	0	65.2278				82.8897	0		0		0			M9	0	0				85.8233	0	0	60.8409	7.17765	0		32.6765	2.70187	19.2557	52.608	93.5643	0
		M8	0				0	0	0	0	0	0	0	0	85.3237	34.5346	0.0488794	53.4892	34.7722				13.4067	0		0		0			M8	1.88996	0				14.1767	9.97008	0	19.7502	4.12187	0		67.3235	19.8199	10.1402	27.2754	5.7642	93.3512
		M7	0				0	3.10532	0	21.6015	0	0	0	0	3.00312	33.8797	0	33.3688	0				1.34067	0		0		0			M7	3.32772	0				0	0	0	7.5762	0.253329	0		0	27.2057	3.80259	5.2608	0.6715	0
		M6	0				0	26.1445	0	59.0755	0	0	0	0	0	16.9611	0	13.142	0				0.764441	0		0		0			M6	5.66987	0				0	9.8696	0	4.72789	13.3525	0		0	24.3075	1.47789	6.94963	0	4.83546
		M5	0				0	43.9654	0	8.65	0	0.177747	0	0	0	7.58537	0	0	0				0	0		0		0			M5	27.2479	80.8204				0	29.9214	0	2.61697	32.5633	0		0	19.633	10.9223	7.06172	0	0.977166
		M4	0				0	5.54903	0	3.11062	0	0	13.5779	0	0	0.541812	0	0	0				0	0		0		0			M4	2.87552	5.20918				0	0	0	1.18414	0.167303	0		0	5.68421	0	0.844418	0	0.836132
		M3	0				0	0	0	0	0	0	42.2584	0	0	0	0	0	0				0	0		0		0			M3	0	0				0	0	100	0	0	100		0	0.647888	7.79396	0	0	0
		FM	0				0	0	4.90283	0	0	0	0	0	0	0	0	0	0				0	0		0		0			FM	0	0				0	0	0	0	0	0		0	0	0	0	0	0
		HYBRID	0				0	0	0	2.91527	0	1.07685	0	2.15079	0	0	0	0	0				0	0		0		0			HYBRID	4.15327	0				0	0.449937	0	0	33.9355	0		0	0	5.2616	0	0	0
		FHYBRID	0				0	0	0	0	0	1.06193	0	0	0	0	0.488794	0	0				0	0		0		0			FHYBRID	0	0				0	0	0	0	0	0		0	0	0	0	0	0
		HexNAc(3)(x)	0				0	0	0	0	7.39349	5.13848	0	0	0	0	0	0	0				0	0		0		0			HexNAc(3)(x)	10.5629	3.37544				0	0.935602	0	0	0	0		0	0	1.08954	0	0	0
		HexNAc(3)(F)(x)	0				0	0	0	0	0	0.364091	0	6.11317	0	0	0.0845943	0	0				0	0		0		0			HexNAc(3)(F)(x)	0.0409298	0				0	16.8029	0	0	0	0		0	0	0.96548	0	0	0
		HexNAc(4)(x)	15.43				0	0	0	0.85279	0	29.0729	0	0	0	0.452295	0	0	0				0	0		0		0			HexNAc(4)(x)	6.78066	10.5949				0	1.02604	0	0	8.42846	0		0	0	1.66936	0	0	0
		HexNAc(4)(F)(x)	75.78				0	0	45.9748	0	2.12659	32.7441	0	0	0	0.134628	33.8917	0	0				0	13.6198		0		0			HexNAc(4)(F)(x)	0	0				0	18.3168	0	0	0	0		0	0	11.3242	0	0	0
		HexNAc(5)(x)	8.79				0	0	0	2.81759	0	13.8354	0	0	0	0	0	0	0				0	0		97.8159		46.6746			HexNAc(5)(x)	0	0				0	0	0	0	0	0		0	0	1.13808	0	0	0
		HexNAc(5)(F)(x)	0				0	0	44.6049	0.976764	0	8.73312	0.307862	91.736	0	0	34.6873	0	0				0	19.2261		0		40.1425			HexNAc(5)(F)(x)	37.4513	0				0	4.90354	0	0	0	0		0	0	18.4196	0	0	0
		HexNAc(6)(x)	0				0	0	0	0	0	5.32862	0	0	0	0.643107	0	0	0				0	0		2.18406		0			HexNAc(6)(x)	0	0				0	0	0	0	0	0		0	0	0	0	0	0
		HexNAc(6)(F)(x)	0				0	0	4.31757	0	0	2.46671	0	0	0	0	30.7987	0	0				0	67.1541		0		13.1829			HexNAc(6)(F)(x)	0	0				0	2.94748	0	0	0	0		0	0	3.1014	0	0	0
		Unoccupied	0				0	21.2357	0	0	0	0	19.2414	0	0	0	0	0	0				0	0		0		0			Unoccupied	0	0				0	0	0	1.90851	0	0		0	0	3.1014	0	0	0
		Core	0				0	0	0	0	1.15558	0	0	0	5.00521	1.62544	0	0	0				1.59849	0		0		0			Core	0	0				0	4.85665	0	1.39523	0	0		0	0	0.536677	0	0	0
		JR-FL SOS Parent 2021 total VLPs	N88	N135	N138	N141	N156	N160	N188	N241	N262	N276	N295	N301	N332	N339	N356	N362	N386	N392	N397	N406	N448	N463	N611	N616	N625	N637			JR-FL SOS NFL	N88	N135	N138	N141	N156	N160	N188	N241	N262	N276	N295	N301	N332	N339	N356	N362	N386	N392
		Oligomannose	0				100	78.7643	5.10274	92.4376	89.3243	0.177747	80.4508	0	94.9948	97.1445	0.0488794	100	100				98.4015	0		0		0			Oligomannose	41.0109	86.0296				100	49.7611	100	96.6963	57.636	100		100	100	53.3927	100	100	100
		Hybrid	0				0	0	0	2.91527	0	2.13878	0	2.15079	0	0	0.488794	0	0				0	0		0		0			Hybrid	4.15327	0				0	0.449937	0	0	33.9355	0		0	0	5.2616	0	0	0
		Complex	100				0	0	94.8973	4.64714	9.52008	97.6835	0.307862	97.8492	0	1.23003	99.4623	0	0				0	100		100		100			Complex	54.8358	13.9704				0	44.9323	0	0	8.42846	0		0	0	37.7077	0	0	0
		Unoccupied	0				0	21.2357	0	0	0	0	19.2414	0	0	0	0	0	0				0	0		0		0			Unoccupied	0	0				0	0	0	1.90851	0	0		0	0	3.1014	0	0	0
		Core	0				0	0	0	0	1.15558	0	0	0	5.00521	1.62544	0	0	0				1.59849	0		0		0			Core	0	0				0	4.85665	0	1.39523	0	0		0	0	0.536677	0	0	0
		Fucose	75.7768				0	0	99.8001	0.976764	2.12659	45.37	0.307862	97.8492	0	0.134628	99.9511	0	0				0	100		0		53.3254			Fucose	37.4922	0				0	42.9707	0	0	0	0		0	0	33.8107	0	0	0
		NeuAc/NeuGc	23.5523				0	0	80.7677	4.64714	2.12659	33.6379	0.307862	100	0	0.586924	60.9847	0	0				0	48.8408		97.8159		53.3254			NeuAc/NeuGc	0	0				0	7.88116	0	0	0	0		0	0	0	0	0	0
		JR-FL SOS Parent 2023 total VLPs	N88	N135	N138	N141	N156	N160	N188	N241	N262	N276	N295	N301	N332	N339	N356	N362	N386	N392	N397	N406	N448	N463	N611	N616	N625	N637			JR-FL SOS NFL IP	N88	N135	N138	N141	N156	N160	N188	N241	N262	N276	N295	N301	N332	N339	N356	N362	N386	N392
		M9GLC	0	0	0	0	0	0	0	0	0		0	0	0	0	0	0	0	0			0	0	0	0	0	0			M9GLC	0						0		0	0	0	0	0	0	0	0		0
		M9	0	0	0	0	0	0	20.2526	0	100		89.3001	0	0	9.1653	0	3.72667	0	0			100	13.5621	0	0	0	0			M9	0						5.417		64.2379	0	0	0	0	15.1482	32.3486	0		58.3872
		M8	0	0	0	0	0	0	0	0	0		10.6999	0	0	31.3584	0	52.0291	0	0			0	13.9632	0	0	0	0			M8	0						6.15965		13.381	0	0	0	100	11.9022	20.4547	54.9554		40.1466
		M7	0	0	0	0	0	13.4164	3.61063	45.5606	0		0	0	0	28.9689	0	27.9452	0	0			0	5.46621	0	0	0	0			M7	0						3.37689		9.91353	0	0	0	0	28.457	5.89432	26.3974		0
		M6	0	0	0	0	0	15.8358	4.21167	36.0508	0		0	0	0	18.1342	0	10.3395	0	0			0	7.7086	0	0	0	0			M6	0						6.98968		7.02394	0	0	0	0	23.6962	6.38552	12.1653		1.46622
		M5	13.0305	0	0	0	0	70.7478	19.0767	17.1177	0		0	0	0	11.9476	0	3.68572	0	0			0	25.9084	0	9.17705	0	0			M5	3.15001						31.8904		3.5642	16.5191	0	0	0	17.2041	7.01705	6.48192		0
		M4	0	0	0	0	100	0	8.23171	1.27086	0		0	0	0	0.425532	0	0.226213	0	0			0	0	0	0	0	0			M4	0						0.996029		1.07026	0	100	100	0	3.5923	2.49807	0		0
		M3	0	0	0	0	0	0	0	0	0		0	56.7901	0	0	7.09755	0	100	96.5406			0	0	0	0	0	0.0255936			M3	0						0.436855		0.809087	0	0	0	0	0	3.61378	0		0
		FM	0	0	0	0	0	0	0	0	0		0	0	98.719	0	0	0	0	0			0	0	47.1395	0	0	0			FM	0						0		0	0	0	0	0	0	0	0		0
		HYBRID	0	0	0	0	0	0	0	0	0		0	0	1.281	0	0	0	0	0			0	0	0	0	0	1.85871			HYBRID	27.4168						6.7232		0	6.84605	0	0	0	0	5.64873	0		0
		FHYBRID	0	0	0	0	0	0	0	0	0		0	0	0	0	0	0	0	0			0	0	0	90.3138	0	0			FHYBRID	0						4.44718		0	0	0	0	0	0	0	0		0
		HexNAc(3)(x)	0	4.25101	0	0	0	0	0	0	0		0	0	0	0	0	0	0	0			0	0	0	0	0	0.133459			HexNAc(3)(x)	52.7335						2.90072		0	0	0	0	0	0	0	0		0
		HexNAc(3)(F)(x)	0	3.23887	0	0	0	0	0	0	0		0	43.2099	0	0	60.793	0	0	0			0	0	0	0	0	0			HexNAc(3)(F)(x)	0						8.40509		0	0	0	0	0	0	0	0		0
		HexNAc(4)(x)	10.9219	0	44.395	0	0	0	0	0	0		0	0	0	0	0	0	0	0			0	0	0	0	0	0			HexNAc(4)(x)	15.0267						0.489277		0	76.6349	0	0	0	0	0	0		0
		HexNAc(4)(F)(x)	60.8273	0	0	3.64104	0	0	26.0017	0	0		0	0	0	0	31.6033	0	0	3.45937			0	2.71995	52.8605	0	100	97.9822			HexNAc(4)(F)(x)	0						13.1755		0	0	0	0	0	0	11.2132	0		0
		HexNAc(5)(x)	15.2203	0	0	0	0	0	0	0	0		0	0	0	0	0	0	0	0			0	0	0	0	0	0			HexNAc(5)(x)	1.67301						0		0	0	0	0	0	0	0	0		0
		HexNAc(5)(F)(x)	0	0	55.605	96.359	0	0	12.7178	0	0		0	0	0	0	0	0	0	0			0	23.9656	0	0	0	0			HexNAc(5)(F)(x)	0						5.97617		0	0	0	0	0	0	1.45253	0		0
		HexNAc(6)(x)	0	92.5101	0	0	0	0	3.24042	0	0		0	0	0	0	0	0	0	0			0	0	0	0	0	0			HexNAc(6)(x)	0						0		0	0	0	0	0	0	0	0		0
		HexNAc(6)(F)(x)	0	0	0	0	0	0	0	0	0		0	0	0	0	0.506106	0	0	0			0	6.70586	0	0.509108	0	0			HexNAc(6)(F)(x)	0						0.261676		0	0	0	0	0	0	3.47344	0		0
		Unoccupied	0	0	0	0	0	0	0	0	0		0	0	0	0	0	0	0	0			0	0	0	0	0	0			Unoccupied	0						0		0	0	0	0	0	0	0	0		0
		Core	0	0	0	0	0	0	2.65679	0	0		0	0	0	0	0	2.04762	0	0			0	0	0	0	0	0			Core	0						2.35465		0	0	0	0	0	0	0	0		0
		JR-FL SOS Parent 2023 total VLPs	N88	N135	N138	N141	N156	N160	N188	N241	N262	N276	N295	N301	N332	N339	N356	N362	N386	N392	N397	N406	N448	N463	N611	N616	N625	N637			JR-FL SOS NFL IP	N88	N135	N138	N141	N156	N160	N188	N241	N262	N276	N295	N301	N332	N339	N356	N362	N386	N392
		Oligomannose	13.0305	0	0	0	100	100	55.3833	100	100		100	56.7901	98.719	100	7.09755	97.9524	100	96.5406			100	66.6086	47.1395	9.17705	0	0.0255936			Oligomannose	3.15001						55.2665		100	16.5191	100	100	100	100	78.2121	100		100
		Hybrid	0	0	0	0	0	0	0	0	0		0	0	1.281	0	0	0	0	0			0	0	0	90.3138	0	1.85871			Hybrid	27.4168						11.1704		0	6.84605	0	0	0	0	5.64873	0		0
		Complex	86.9695	100	100	100	0	0	41.9599	0	0		0	43.2099	0	0	92.9025	0	0	3.45937			0	33.3914	52.8605	0.509108	100	98.1157			Complex	69.4332						31.2085		0	76.6349	0	0	0	0	16.1392	0		0
		Unoccupied	0	0	0	0	0	0	0	0	0		0	0	0	0	0	0	0	0			0	0	0	0	0	0			Unoccupied	0						0		0	0	0	0	0	0	0	0		0
		Core	0	0	0	0	0	0	2.65679	0	0		0	0	0	0	0	2.04762	0	0			0	0	0	0	0	0			Core	0						2.35465		0	0	0	0	0	0	0	0		0
		Fucose	60.8273	3.23887	55.605	100	0	0	38.7195	0	0		0	43.2099	98.719	0	92.9025	0	0	3.45937			0	33.3914	100	90.8229	100	97.9822			Fucose	0						32.2657		0	0	0	0	0	0	16.1392	0		0
		NeuAc/NeuGc	0	3.23887	100	0	0	0	18.1185	0	0		0	0	0	0	9.25547	0	0	3.45937			0	6.70586	0.155822	0	0	0			NeuAc/NeuGc	0						1.3193		0	0	0	0	0	0	4.42074	0		0
		SEM
		STDEV.S(sample)/SQRT(COUNT(sample))	N88	N135	N138	N141	N156	N160	N188	N241	N262	N276	N295	N301	N332	N339	N356	N362	N386	N392	N397	N406	N448	N463	N611	N616	N625	N637			JR-FL SOS NFL A433P	N88	N135	N138	N141	N156	N160	N188	N241	N262	N276	N295	N301	N332	N339	N356	N362	N386	N392
		Oligomannose	3.98518				0.906819	6.13493	17.6482	2.18746	5.33783	0.0888735	9.77462	28.3951	1.14673	0.951822	2.35774	0.591151	0				0.532831	22.2029	23.5698	2.8362		0.00853121			M9GLC	0	0				0	0	0	0	0	0	0	0	0	0	0		0
		Hybrid	3.14674				0.618286	3.77946	0	1.24157	0	2.41061	0	1.07539	0.426999	0	0.170215	0.2	0				0	0	0	27.2826		0.619569			M9	0	0				0	0	0	72.8093	0	0	0	0	22.1023	23.8039	0		26.5963
		Complex	4.18341				0	0	18.531	1.54905	4.76004	2.32174	0.153931	27.3197	1.44667	0.41001	2.1879	0	0				0	22.2012	23.5698	30.1112		0.6281			M8	0	0				0	0	0	20.9487	0	0	0	100	27.6279	11.4777	43.045		18.9471
		Unoccupied	0				0.288533	7.07858	0	0	0	0	9.62069	0	0	0	0	0.133333	0				0	0	0	0		0			M7	0	0				0	0	0	2.79741	0	0	0	0	23.3873	3.55879	24.4896		0
		Core	0				0.288533	0	0.885598	0	0.577788	0	0	0	1.6684	0.541812	0	0.626605	0				0.532831	0	0	0		0			M6	0	0				0	0	76.554	2.74206	0	0	0	0	19.4038	1.89017	17.4926		0
		Fucose	5.12171				0	0	20.3725	0.299173	1.06329	3.75216	0.153931	27.3197	32.9063	0.0448762	2.35774	0	0				0	22.2029	1.00486e-14	30.6413		15.233			M5	16.1515	0				0	0	0	0.702546	5.94331	0	0	0	6.07813	5.13786	13.0198		0
		NeuAc/NeuGc	7.01697				0	0	22.4445	1.37623	1.06329	5.28456	0.153931	50	1.44696	0.195641	17.5027	0	0				0	14.4878	49.9221	28.3781		17.7751			M4	0	0				0	0	0	0	0	0	100	0	1.40067	1.22319	1.95297		0
																															M3	0	6.98341				68.3948	0	0	0	0	100	0	0	0	1.64742	0		0
																															FM	0	0				0	0	0	0	0	0	0	0	0	0	0		0
																															HYBRID	0	0				0	0	0	0	0	0	0	0	0	24.7961	0		0
																															FHYBRID	0	0				0	0	0	0	0	0	0	0	0	0	0		0
																															HexNAc(3)(x)	0	0				0	0	0	0	4.24667	0	0	0	0	0	0		0
																															HexNAc(3)(F)(x)	0	0				0	73.079	0	0	0	0	0	0	0	0	0		0
																															HexNAc(4)(x)	0	61.0425				31.6052	26.2255	0	0	89.81	0	0	0	0	0	0		47.148
																															HexNAc(4)(F)(x)	0	31.9741				0	0	23.446	0	0	0	0	0	0	1.43059	0		7.3085
																															HexNAc(5)(x)	0	0				0	0	0	0	0	0	0	0	0	0	0		0
																															HexNAc(5)(F)(x)	0	0				0	0	0	0	0	0	0	0	0	0	0		0
																															HexNAc(6)(x)	83.8485	0				0	0.695546	0	0	0	0	0	0	0	0	0		0
																															HexNAc(6)(F)(x)	0	0				0	0	0	0	0	0	0	0	0	8.83807	0		0
																															Unoccupied	0	0				0	0	0	0	0	0	0	0	0	16.0028	0		0
																															Core	0	0				0	0	0	0	0	0	0	0	0	0.193495	0		0
																															JR-FL SOS NFL A433P	N88	N135	N138	N141	N156	N160	N188	N241	N262	N276	N295	N301	N332	N339	N356	N362	N386	N392
																															Oligomannose	16.1515	6.98341				68.3948	0	76.554	100	5.94331	100	100	100	100	48.739	100		45.5435
																															Hybrid	0	0				0	0	0	0	0	0	0	0	0	24.7961	0		0
																															Complex	83.8485	93.0166				31.6052	100	23.446	0	94.0567	0	0	0	0	10.2687	0		54.4565
																															Unoccupied	0	0				0	0	0	0	0	0	0	0	0	16.0028	0		0
																															Core	0	0				0	0	0	0	0	0	0	0	0	0.193495	0		0
																															Fucose	0	31.9741				0	73.079	23.446	0	0	0	0	0	0	10.2687	0		7.3085
																															NeuAc/NeuGc	0	0				31.6052	0	0	0	0	0	0	0	0	0	0		0
[truncated: 35 more columns]

## Sheet: Scores and score change
Model Figure
	JR-FL SOS Parent VLPs analysis from 2023	N88	N135	N138	N141	N156	N160	N188	N241	N262	N276	N295	N301	N332	N339	N356	N362	N386	N392	N397	N406	N448	N463	N611	N616	N625	N637
S13A	JR-FL SOS Parent gp160 bands (2023)	11	n.d.	n.d.	n.d.	n.d.	6	8	6	3	13	6	4	3	4	4	3	2	14	12	15	2	9	n.d.	n.d.	14	17
		#FFE3FF	#8D8D8D	#8D8D8D	#8D8D8D	#8D8D8D	#8DDBB1	#C6EDD8	#8DDBB1	#38C176	#FFABFF	#8DDBB1	#55CA8A	#38C176	#55CA8A	#55CA8A	#38C176	#1CB863	#FF8EFF	#FFC7FF	#FF72FF	#1CB863	#E2F6EB	#8D8D8D	#8D8D8D	#FF8EFF	#FF39FF
S13B	JR-FL SOS Parent gp120 band (2023)	17	n.d.	n.d.	n.d.	8	6	14	5	3	14	8	8	3	4	17	4	3	4	n.d.	n.d.	2	16
		#FF39FF	#8D8D8D	#8D8D8D	#8D8D8D	#C6EDD8	#8DDBB1	#FF8EFF	#71D39D	#38C176	#FF8EFF	#C6EDD8	#C6EDD8	#38C176	#55CA8A	#FF39FF	#55CA8A	#38C176	#55CA8A	#8D8D8D	#8D8D8D	#1CB863	#FF56FF
S13E	JR-FL SOS Parent total VLPs (2023)	13.8702	17.583	15.6681	16.9272	7	5.57331	9.37553	4.74099	2	n.d.	2.107	10.1605	9.01281	3.93617	13.3076	3.58048	8	8.24216	n.d.	n.d.	2	8.60498	12.1716	10.5819	15	14.9013
		#FF8EFF	#FF1DFF	#FF56FF	#FF39FF	#AAE4C4	#8DDBB1	#E2F6EB	#71D39D	#1CB863	#8D8D8D	#1CB863	#FFFFFF	#E2F6EB	#55CA8A	#FFABFF	#55CA8A	#C6EDD8	#C6EDD8	#8D8D8D	#8D8D8D	#1CB863	#E2F6EB	#FFC7FF	#FFE3FF	#FF72FF	#FF72FF
	JR-FL SOS Parent total VLP and gp120 monomer analysis from previous paper	N88	N135	N138	N141	N156	N160	N188	N241	N262	N276	N295	N301	N332	N339	N356	N362	N386	N392	N397	N406	N448	N463	N611	N616	N625	N637
S13C	JR-FL SOS Parent total VLPs (2020)	15	n.d.	n.d.	n.d.	4	5	17	5	n.d.	15	n.d.	n.d.	4	4	17	3	n.d.	n.d.	n.d.	n.d.	2	17	19	15	n.d.	18
		#FF72FF	#8D8D8D	#8D8D8D	#8D8D8D	#55CA8A	#71D39D	#FF39FF	#71D39D	#8D8D8D	#FF72FF	#8D8D8D	#8D8D8D	#55CA8A	#55CA8A	#FF39FF	#38C176	#8D8D8D	#8D8D8D	#8D8D8D	#8D8D8D	#1CB863	#FF39FF	#FF00FF	#FF72FF	#8D8D8D	#FF1DFF
S13D	JR-FL SOS Parent total VLPs (2021)	15	n.d.	n.d.	n.d.	2	6	16	6	3	15	6	17	3	4	17	4	2	n.d.	n.d.	n.d.	2	18	n.d.	16	n.d.	17
		#FF72FF	#8D8D8D	#8D8D8D	#8D8D8D	#1CB863	#8DDBB1	#FF56FF	#8DDBB1	#38C176	#FF72FF	#8DDBB1	#FF39FF	#38C176	#55CA8A	#FF39FF	#55CA8A	#1CB863	#8D8D8D	#8D8D8D	#8D8D8D	#1CB863	#FF1DFF	#8D8D8D	#FF56FF	#8D8D8D	#FF39FF
S13G	JR-FL gp120 monomer (2020)	17	n.d.	n.d.	n.d.	8	13	n.d.	9	n.d.	n.d.	3	7	3	4	17	4	2	19	n.d.	n.d.	4	17
		#FF39FF	#8D8D8D	#8D8D8D	#8D8D8D	#C6EDD8	#FFABFF	#8D8D8D	#E2F6EB	#8D8D8D	#8D8D8D	#38C176	#AAE4C4	#38C176	#55CA8A	#FF39FF	#55CA8A	#1CB863	#FF00FF	#8D8D8D	#8D8D8D	#55CA8A	#FF39FF
	JR-FL SOS Parent VLPs averages	N88	N135	N138	N141	N156	N160	N188	N241	N262	N276	N295	N301	N332	N339	N356	N362	N386	N392	N397	N406	N448	N463	N611	N616	N625	N637
S13F	JR-FL SOS Parent average total VLPs (2020,2021,2023)	15	18	16	17	4	6	14	5	3	15	4	13	5	4	16	4	5	8	n.d.	n.d.	2	15	15	14	15	17
		#FF72FF	#FF1DFF	#FF56FF	#FF39FF	#55CA8A	#8DDBB1	#FF8EFF	#71D39D	#38C176	#FF72FF	#55CA8A	#FFABFF	#71D39D	#55CA8A	#FF56FF	#55CA8A	#71D39D	#C6EDD8	#8D8D8D	#8D8D8D	#1CB863	#FF72FF	#FF72FF	#FF8EFF	#FF72FF	#FF39FF
	JR-FL Mutants VLPs analysis from 2023	N88	N135	N138	N141	N156	N160	N188	N241	N262	N276	N295	N301	N332	N339	N356	N362	N386	N392	N397	N406	N448	N463	N611	N616	N625	N637			M9Glc	M9	M8	M7	M6	M5	M4	M3	FM	HYBRID	FHYBRID	HexNAc(3)(x)	HexNAc(3)(F)(x)	HexNAc(4)(x)	HexNAc(4)(F)(x)	HexNAc(5)(x)	HexNAc(5)(F)(x)	HexNAc(6+)(x)	HexNAc(6+)(F)(x)
S14A	JR-FL SOS NFL VLP (gp160 bands)	11	7	n.d.	n.d.	n.d.	2	10	8	3	7	8	n.d.	3	5	9	3	2	3	n.d.	15.353	2.20656	10.8897	8.24467	14.0893	16.8176	n.d.			1	2	3	4	5	6	7	8	9	10	11	12	13	14	15	16	17	18	19
		#FFE3FF	#AAE4C4	#8D8D8D	#8D8D8D	#8D8D8D	#1CB863	#FFFFFF	#C6EDD8	#38C176	#AAE4C4	#C6EDD8	#8D8D8D	#38C176	#71D39D	#E2F6EB	#38C176	#1CB863	#38C176	#8D8D8D	#8D8D8D	#1CB863	#FFE3FF	#C6EDD8	#8D8D8D	#FF39FF	#8D8D8D
S14B	JR-FL SOS NFL I559P VLP (gp160 bands)	12	n.d.	n.d.	n.d.	n.d.	n.d.	9	n.d.	3	12	7	7	3	4	6	4	n.d.	2	n.d.	n.d.	2	6	6	n.d.	19	5									Score change
		#FFC7FF	#8D8D8D	#8D8D8D	#8D8D8D	#8D8D8D	#8D8D8D	#E2F6EB	#8D8D8D	#38C176	#FFC7FF	#AAE4C4	#AAE4C4	#38C176	#55CA8A	#8DDBB1	#55CA8A	#8D8D8D	#1CB863	#8D8D8D	#8D8D8D	#1CB863	#8DDBB1	#8DDBB1	#8D8D8D	#FF00FF	#71D39D						-20	-15	-10	-5	0	5	10	15	20
S14C	JR-FL SOS NFL A433P VLP (gp160 bands)	16	14	n.d.	n.d.	n.d.	10	13	7	2	13	8	7	3	4	7	4	n.d.	9	n.d.	n.d.	2	10	17	n.d.	18	5						Decrease in								Increase in
		#FF56FF	#FF8EFF	#8D8D8D	#8D8D8D	#8D8D8D	#FFFFFF	#FFABFF	#AAE4C4	#1CB863	#FFABFF	#C6EDD8	#AAE4C4	#38C176	#55CA8A	#AAE4C4	#55CA8A	#8D8D8D	#E2F6EB	#8D8D8D	#8D8D8D	#1CB863	#FFFFFF	#FF39FF	#8D8D8D	#FF1DFF	#71D39D						Processing								Processing
	Score change vs JR-FL SOS parent VLP average (2020,2021,2023)	N88	N135	N138	N141	N156	N160	N188	N241	N262	N276	N295	N301	N332	N339	N356	N362	N386	N392	N397	N406	N448	N463	N611	N616	N625	N637
	JR-FL SOS parent gp160 band (2023)	-4	n.d.	n.d.	n.d.	n.d.	0	-6	1	0	-2	2	-9	-2	0	-12	-1	-3	6	n.d.	n.d.	0	-6	n.d.	n.d.	-1	0
		#F6CCCC	#8D8D8D	#8D8D8D	#8D8D8D	#8D8D8D	#FFFFFF	#F1B2B2	#F3F6FC	#FFFFFF	#FAE5E5	#E6ECF8	#EA8C8C	#FAE5E5	#FFFFFF	#E46666	#FCF2F2	#F8D8D8		#8D8D8D	#8D8D8D	#FFFFFF	#F1B2B2	#8D8D8D	#8D8D8D
	JR-FL SOS parent gp120 band (2023)	2	n.d.	n.d.	n.d.	4	0	0	0	0	-1	4	-5	-2	0	1	0	-2	-4	n.d.	n.d.	0	1
		#E6ECF8	#8D8D8D	#8D8D8D	#8D8D8D	#CDD8F0	#FFFFFF	#FFFFFF	#FFFFFF	#FFFFFF	#FCF2F2	#CDD8F0	#F3BFBF	#FAE5E5	#FFFFFF	#F3F6FC	#FFFFFF	#FAE5E5	#F6CCCC	#8D8D8D	#8D8D8D	#FFFFFF	#F3F6FC
	Score change vs JR-FL gp120 monomer	N88	N135	N138	N141	N156	N160	N188	N241	N262	N276	N295	N301	N332	N339	N356	N362	N386	N392	N397	N406	N448	N463	N611	N616	N625	N637
	JR-FL SOS parent gp160 band (2023)	-6	n.d.	n.d.	n.d.	n.d.	-7	n.d.	-3	n.d.	n.d.	3	-3	0	0	-13	-1	0	-5	n.d.	n.d.	-2	-8
		#F1B2B2	#8D8D8D	#8D8D8D	#8D8D8D	#8D8D8D	#EFA5A5	#8D8D8D	#F8D8D8	#8D8D8D	#8D8D8D	#D9E2F4	#F8D8D8	#FFFFFF	#FFFFFF	#E15959	#FCF2F2	#FFFFFF	#F3BFBF	#8D8D8D	#8D8D8D	#FAE5E5	#ED9999
	JR-FL SOS parent gp120 band (2023)	0	n.d.	n.d.	n.d.	0	-7	n.d.	-4	n.d.	n.d.	5	1	0	0	0	0	1	-15	n.d.	n.d.	-2	-1
		#FFFFFF	#8D8D8D	#8D8D8D	#8D8D8D	#FFFFFF	#EFA5A5	#8D8D8D	#F6CCCC	#8D8D8D	#8D8D8D	#C0CEEC	#F3F6FC	#FFFFFF	#FFFFFF	#FFFFFF	#FFFFFF	#F3F6FC	#DD3F3F	#8D8D8D	#8D8D8D	#FAE5E5	#FCF2F2
	Score change vs SOS Parent gp160 bands (2023)	N88	N135	N138	N141	N156	N160	N188	N241	N262	N276	N295	N301	N332	N339	N356	N362	N386	N392	N397	N406	N448	N463	N611	N616	N625	N637
11A	JR-FL SOS Parent gp120 (2023)	-6	n.d.	n.d.	n.d.	n.d.	0	-6	1	0	-1	-2	-4	0	0	-13	-1	-1	10	n.d.	n.d.	0	-7
		#F1B2B2	#8D8D8D	#8D8D8D	#8D8D8D	#8D8D8D	#FFFFFF	#F1B2B2	#F3F6FC	#FFFFFF	#FCF2F2	#FAE5E5	#F6CCCC	#FFFFFF	#FFFFFF	#E15959	#FCF2F2	#FCF2F2	#809DD8	#8D8D8D	#8D8D8D	#FFFFFF	#EFA5A5
	Score change vs Parent avg (2020, 2021, 2023 VLPs)	N88	N135	N138	N141	N156	N160	N188	N241	N262	N276	N295	N301	N332	N339	N356	N362	N386	N392	N397	N406	N448	N463	N611	N616	N625	N637
11B	JR-FL SOS NFL VLP (gp160 bands)	-4	-11	n.d.	n.d.	n.d.	-4	-4	3	0	-8	4	n.d.	-2	1	-7	-1	-3	-5	n.d.	n.d.	0.20656	-4.1103	-6.75533	n.d.	1.81757	n.d.
		#F6CCCC	#E67272	#8D8D8D	#8D8D8D	#8D8D8D	#F6CCCC	#F6CCCC	#D9E2F4	#FFFFFF	#ED9999	#CDD8F0	#8D8D8D	#FAE5E5	#F3F6FC	#EFA5A5	#FCF2F2	#F8D8D8	#F3BFBF	#8D8D8D	#8D8D8D	#FFFFFF	#F6CCCC	#EFA5A5	#8D8D8D	#E6ECF8	#8D8D8D
11C	JR-FL SOS I559P VLP (gp160 bands)	-3	n.d.	n.d.	n.d.	n.d.	n.d.	-5	n.d.	0	-3	3	-6	-2	0	-10	0	n.d.	-6	n.d.	n.d.	0	-9	-9	n.d.	4	-12
		#F8D8D8	#8D8D8D	#8D8D8D	#8D8D8D	#8D8D8D	#8D8D8D	#F3BFBF	#8D8D8D	#FFFFFF	#F8D8D8	#D9E2F4	#F1B2B2	#FAE5E5	#FFFFFF	#E87F7F	#FFFFFF	#8D8D8D	#F1B2B2	#8D8D8D	#8D8D8D	#FFFFFF	#EA8C8C	#EA8C8C	#8D8D8D	#CDD8F0	#E46666
11D	JR-FL SOS NFL A433P VLP (gp160 bands)	1	-4	n.d.	n.d.	n.d.	4	-1	2	-1	-2	4	-6	-2	0	-9	0	n.d.	1	n.d.	n.d.	0	-5	2	n.d.	3	-12
		#F3F6FC	#F6CCCC	#8D8D8D	#8D8D8D	#8D8D8D	#CDD8F0	#FCF2F2	#E6ECF8	#FCF2F2	#FAE5E5	#CDD8F0	#F1B2B2	#FAE5E5	#FFFFFF	#EA8C8C	#FFFFFF	#8D8D8D	#F3F6FC	#8D8D8D	#8D8D8D	#FFFFFF	#F3BFBF	#E6ECF8	#8D8D8D	#D9E2F4	#E46666
	Score change vs JR-FL SOS NFL VLP (gp160 bands)	N88	N135	N138	N141	N156	N160	N188	N241	N262	N276	N295	N301	N332	N339	N356	N362	N386	N392	N397	N406	N448	N463	N611	N616	N625	N637
11E	JR-FL SOS I559P VLP (gp160 bands)	1	n.d.	n.d.	n.d.	n.d.	n.d.	-1	n.d.	0	5	-1	n.d.	0	-1	-3	1	n.d.	-1	n.d.	n.d.	-0.20656	-4.8897	-2.24467	n.d.	2.18243	n.d.
		#F3F6FC	#8D8D8D	#8D8D8D	#8D8D8D	#8D8D8D	#8D8D8D	#FCF2F2	#8D8D8D	#FFFFFF	#C0CEEC	#FCF2F2	#8D8D8D	#FFFFFF	#FCF2F2	#F8D8D8	#F3F6FC	#8D8D8D	#FCF2F2	#8D8D8D	#8D8D8D	#FFFFFF	#F3BFBF	#FAE5E5	#8D8D8D	#E6ECF8	#8D8D8D
11F	JR-FL SOS NFL A433P VLP (gp160 bands)	5	7	n.d.	n.d.	n.d.	8	3	-1	-1	6	0	n.d.	0	-1	-2	1	n.d.	6	n.d.	n.d.	-0.20656	-0.889703	8.75533	n.d.	1.18243	n.d.
		#C0CEEC		#8D8D8D	#8D8D8D	#8D8D8D		#D9E2F4	#FCF2F2	#FCF2F2		#FFFFFF	#8D8D8D	#FFFFFF	#FCF2F2	#FAE5E5	#F3F6FC	#8D8D8D		#8D8D8D	#8D8D8D	#FFFFFF	#FCF2F2		#8D8D8D	#F3F6FC	#8D8D8D
