# Supplementary material for: Impact of stabilizing mutations on the antigenic profile and glycosylation of membrane-expressed HIV-1 envelope glycoprotein
Source: PLoS Pathog. 2023 Aug 7;19(8):e1011452. doi: 10.1371/journal.ppat.1011452 (PMC10434953; doi:10.1371/journal.ppat.1011452)
Supplement: S1 File — (ZIP) [file ppat.1011452.s017.zip]

Archive with 16 entries (16 files):
- Table_I.xlsx
- __MACOSX/._Table_I.xlsx
- Table_A.xlsx
- __MACOSX/._Table_A.xlsx
- Table_B.xlsx
- __MACOSX/._Table_B.xlsx
- Table_C.xlsx
- __MACOSX/._Table_C.xlsx
- Table_D.xlsx
- __MACOSX/._Table_D.xlsx
- Table_E.xlsx
- __MACOSX/._Table_E.xlsx
- Table_G.xlsx
- __MACOSX/._Table_G.xlsx
- Table_H.xlsx
- __MACOSX/._Table_H.xlsx
