# Supplementary material for: Impact of stabilizing mutations on the antigenic profile and glycosylation of membrane-expressed HIV-1 envelope glycoprotein
Source: PLoS Pathog. 2023 Aug 7;19(8):e1011452. doi: 10.1371/journal.ppat.1011452 (PMC10434953; doi:10.1371/journal.ppat.1011452)
Supplement: S1 File — (ZIP) [file ppat.1011452.s017.zip › Table_I.xlsx]

## Sheet: Table of compositions
JRFL SOS 160dCT E168K+N189A NFL-A433P VLP (gp160 bands)
	N88	N135	N138	N141	N156	N160	N188	N241	N262	N276	N295	N301	N332	N339	N356	N362	N386	N392	N397	N406	N448	N463	N611	N616	N625	N637
M9GLC	0	0				0	0	0	0	0	0	0	0	0	0	0		0			0	0	0		0	0
M9	0	0				0	0	0	72.8093	0	0	0	0	22.1023	23.8039	0		26.5963			77.5851	13.2526	0		0.510188	0
M8	0	0				0	0	0	20.9487	0	0	0	100	27.6279	11.4777	43.045		18.9471			22.0042	11.3433	0		0	5.68889
M7	0	0				0	0	0	2.79741	0	0	0	0	23.3873	3.55879	24.4896		0			0.410745	3.06607	0		0	0
M6	0	0				0	0	76.554	2.74206	0	0	0	0	19.4038	1.89017	17.4926		0			0	13.2526	0		1.11506	0
M5	16.1515	0				0	0	0	0.702546	5.94331	0	0	0	6.07813	5.13786	13.0198		0			0	11.3433	1.52039		0	27.2
M4	0	0				0	0	0	0	0	0	100	0	1.40067	1.22319	1.95297		0			0	0	0		0	0
M3	0	6.98341				68.3948	0	0	0	0	100	0	0	0	1.64742	0		0			0	0	0		0	0
FM	0	0				0	0	0	0	0	0	0	0	0	0	0		0			0	0	0		0	0
HYBRID	0	0				0	0	0	0	0	0	0	0	0	24.7961	0		0			0	0.769326	0		0	0
FHYBRID	0	0				0	0	0	0	0	0	0	0	0	0	0		0			0	0.567167	0		0	0
HexNAc(3)(x)	0	0				0	0	0	0	4.24667	0	0	0	0	0	0		0			0	1.54988	0		0	0
HexNAc(3)(F)(x)	0	0				0	73.079	0	0	0	0	0	0	0	0	0		0			0	6.10968	0		0	0
HexNAc(4)(x)	0	61.0425				31.6052	26.2255	0	0	89.81	0	0	0	0	0	0		47.148			0	0	27.8902		0	0
HexNAc(4)(F)(x)	0	31.9741				0	0	23.446	0	0	0	0	0	0	1.43059	0		7.3085			0	1.19049	0		7.97364	0
HexNAc(5)(x)	0	0				0	0	0	0	0	0	0	0	0	0	0		0			0	0.863666	0		0	0
HexNAc(5)(F)(x)	0	0				0	0	0	0	0	0	0	0	0	0	0		0			0	11.1749	0		0.2118	0
HexNAc(6)(x)	83.8485	0				0	0.695546	0	0	0	0	0	0	0	0	0		0			0	0	0		24.1576	0
HexNAc(6)(F)(x)	0	0				0	0	0	0	0	0	0	0	0	8.83807	0		0			0	25.5169	70.5894		66.0317	0
Unoccupied	0	0				0	0	0	0	0	0	0	0	0	16.0028	0		0			0	0	0		0	67.1111
Core	0	0				0	0	0	0	0	0	0	0	0	0.193495	0		0			0	0	0		0	0

## Sheet: Summary table
	N88	N135	N138	N141	N156	N160	N187	N241	N262	N276	N295	N301	N332	N339	N356	N362	N386	N392	N397	N406	N448	N463	N611	N616	N625	N637
Oligomannose	16.1515	6.98341				68.3948	0	76.554	100	5.94331	100	100	100	100	48.739	100		45.5435			100	52.258	1.52039		1.62525	32.8889
Hybrid	0	0				0	0	0	0	0	0	0	0	0	24.7961	0		0			0	1.33649	0		0	0
Complex	83.8485	93.0166				31.6052	100	23.446	0	94.0567	0	0	0	0	10.2687	0		54.4565			0	46.4055	98.4796		98.3747	0
Unoccupied	0	0				0	0	0	0	0	0	0	0	0	16.0028	0		0			0	0	0		0	67.1111
Core	0	0				0	0	0	0	0	0	0	0	0	0.193495	0		0			0	0	0		0	0
Fucose	0	31.9741				0	73.079	23.446	0	0	0	0	0	0	10.2687	0		7.3085			0	44.5591	70.5894		74.2171	0
NeuAc/NeuGc	0	0				31.6052	0	0	0	0	0	0	0	0	0	0		0			0	6.13214	0		0	0
	N88	N135	N138	N141	N156	N160	N187	N241	N262	N276	N295	N301	N332	N339	N356	N362	N386	N392	N397	N406	N448	N463	N611	N616	N625	N637

## Sheet: W.ATHACVPTDPNPQEVVLENVTEHF.N
	Start_x000D_ AA	End_x000D_ AA	Var. Pos._x000D_ Protein	Hxb2 Env coords	Sequence	Glycans	Validate	Score	XIC area_x000D_ summed	Percentage	Classification	Glycan class	Class percentage	Oligomannose	Hybrid	Complex	Unoccupied	Core	Fucose	NeuAc/NeuGc
0	70	93	88	N88	W.ATHACVPTDPNPQEVVLENVTEHF.N	HexNAc(2)Hex(5)	True-positive	379.77	8360000	16.1515	M5	M9GLC	0	16.1515	0	83.8485	0	0	0	0
1	70	93	88	N88	W.ATHACVPTDPNPQEVVLENVTEHF.N	HexNAc(6)Hex(6)	True-positive	107.01	23400000	45.2087	HexNAc(6+)(x)	M9	0
2	70	93	88	N88	W.ATHACVPTDPNPQEVVLENVTEHF.N	HexNAc(6)Hex(7)	True-positive	120.95	20000000	38.6399	HexNAc(6+)(x)	M8	0
3												M7	0
4												M6	0
5												M5	16.1515
6												M4	0
7												M3	0
8												FM	0
9												HYBRID	0
10												FHYBRID	0
11												HexNAc(3)(x)	0
12												HexNAc(3)(F)(x)	0
13												HexNAc(4)(x)	0
14												HexNAc(4)(F)(x)	0
15												HexNAc(5)(x)	0
16												HexNAc(5)(F)(x)	0
17												HexNAc(6+)(x)	83.8485
18												HexNAc(6+)(F)(x)	0
19												Unoccupied	0
20												Core	0

## Sheet: V.NATNTT.N
	Start_x000D_ AA	End_x000D_ AA	Var. Pos._x000D_ Protein	Hxb2 Env coords	Sequence	Glycans	Validate	Score	XIC area_x000D_ summed	Percentage	Classification	Glycan class	Class percentage	Oligomannose	Hybrid	Complex	Unoccupied	Core	Fucose	NeuAc/NeuGc
0	135	140	135	N135	V.NATNTT.N	HexNAc(2)Hex(3)	True-positive	76.18	11200000	6.98341	M3	M9GLC	0	6.98341	0	93.0166	0	0	31.9741	0
1	135	140	135	N135	V.NATNTT.N	HexNAc(4)Hex(3)Fuc(1)	True-positive	30	48800000	30.4277	HexNAc(4)(F)(x)	M9	0
2	135	140	135	N135	V.NATNTT.N	HexNAc(4)Hex(3)Fuc(3)	True-positive	93.5	2480000	1.54633	HexNAc(4)(F)(x)	M8	0
3	135	140	135	N135	V.NATNTT.N	HexNAc(4)Hex(4)	True-positive	41.75	97900000	61.0425	HexNAc(4)(x)	M7	0
4												M6	0
5												M5	0
6												M4	0
7												M3	6.98341
8												FM	0
9												HYBRID	0
10												FHYBRID	0
11												HexNAc(3)(x)	0
12												HexNAc(3)(F)(x)	0
13												HexNAc(4)(x)	61.0425
14												HexNAc(4)(F)(x)	31.9741
15												HexNAc(5)(x)	0
16												HexNAc(5)(F)(x)	0
17												HexNAc(6+)(x)	0
18												HexNAc(6+)(F)(x)	0
19												Unoccupied	0
20												Core	0

## Sheet: S.FNITT.S
	Start_x000D_ AA	End_x000D_ AA	Var. Pos._x000D_ Protein	Hxb2 Env coords	Sequence	Glycans	Validate	Score	XIC area_x000D_ summed	Percentage	Classification	Glycan class	Class percentage	Oligomannose	Hybrid	Complex	Unoccupied	Core	Fucose	NeuAc/NeuGc
0	157	161	158	N160	S.FNITT.S	HexNAc(2)Hex(3)	True-positive	85.48	6860000	68.3948	M3	M9GLC	0	68.3948	0	31.6052	0	0	0	31.6052
1	157	161	158	N160	S.FNITT.S	HexNAc(4)Hex(5)NeuAc(2)	True-positive	127.71	3170000	31.6052	HexNAc(4)(x)	M9	0
2												M8	0
3												M7	0
4												M6	0
5												M5	0
6												M4	0
7												M3	68.3948
8												FM	0
9												HYBRID	0
10												FHYBRID	0
11												HexNAc(3)(x)	0
12												HexNAc(3)(F)(x)	0
13												HexNAc(4)(x)	31.6052
14												HexNAc(4)(F)(x)	0
15												HexNAc(5)(x)	0
16												HexNAc(5)(F)(x)	0
17												HexNAc(6+)(x)	0
18												HexNAc(6+)(F)(x)	0
19												Unoccupied	0
20												Core	0

## Sheet: N.NNT.S
	Start_x000D_ AA	End_x000D_ AA	Var. Pos._x000D_ Protein	Hxb2 Env coords	Sequence	Glycans	Validate	Score	XIC area_x000D_ summed	Percentage	Classification	Glycan class	Class percentage	Oligomannose	Hybrid	Complex	Unoccupied	Core	Fucose	NeuAc/NeuGc
0	185	187	185	N187	N.NNT.S	HexNAc(3)Hex(4)Fuc(1)	True-positive	39.32	70500000	73.079	HexNAc(3)(F)(x)	M9GLC	0	0	0	100	0	0	73.079	0
1	185	187	185	N187	N.NNT.S	HexNAc(4)Hex(4)	True-positive	44.51	25300000	26.2255	HexNAc(4)(x)	M9	0
2	185	187	185	N187	N.NNT.S	HexNAc(6)Hex(3)	True-positive	101.42	671000	0.695546	HexNAc(6+)(x)	M8	0
3												M7	0
4												M6	0
5												M5	0
6												M4	0
7												M3	0
8												FM	0
9												HYBRID	0
10												FHYBRID	0
11												HexNAc(3)(x)	0
12												HexNAc(3)(F)(x)	73.079
13												HexNAc(4)(x)	26.2255
14												HexNAc(4)(F)(x)	0
15												HexNAc(5)(x)	0
16												HexNAc(5)(F)(x)	0
17												HexNAc(6+)(x)	0.695546
18												HexNAc(6+)(F)(x)	0
19												Unoccupied	0
20												Core	0

## Sheet: C.KNVS.T
	Start_x000D_ AA	End_x000D_ AA	Var. Pos._x000D_ Protein	Hxb2 Env coords	Sequence	Glycans	Validate	Score	XIC area_x000D_ summed	Percentage	Classification	Glycan class	Class percentage	Oligomannose	Hybrid	Complex	Unoccupied	Core	Fucose	NeuAc/NeuGc
0	238	241	239	N241	C.KNVS.T	HexNAc(2)Hex(6)	True-positive	67.21	702000	76.554	M6	M9GLC	0	76.554	0	23.446	0	0	23.446	0
1	238	241	239	N241	C.KNVS.T	HexNAc(4)Hex(4)Fuc(2)	True-positive	34.06	215000	23.446	HexNAc(4)(F)(x)	M9	0
2												M8	0
3												M7	0
4												M6	76.554
5												M5	0
6												M4	0
7												M3	0
8												FM	0
9												HYBRID	0
10												FHYBRID	0
11												HexNAc(3)(x)	0
12												HexNAc(3)(F)(x)	0
13												HexNAc(4)(x)	0
14												HexNAc(4)(F)(x)	23.446
15												HexNAc(5)(x)	0
16												HexNAc(5)(F)(x)	0
17												HexNAc(6+)(x)	0
18												HexNAc(6+)(F)(x)	0
19												Unoccupied	0
20												Core	0

## Sheet: S.TQLLLNGSLA.E
	Start_x000D_ AA	End_x000D_ AA	Var. Pos._x000D_ Protein	Hxb2 Env coords	Sequence	Glycans	Validate	Score	XIC area_x000D_ summed	Percentage	Classification	Glycan class	Class percentage	Oligomannose	Hybrid	Complex	Unoccupied	Core	Fucose	NeuAc/NeuGc
0	255	264	260	N262	S.TQLLLNGSLA.E	HexNAc(2)Hex(5)	True-positive	320.99	1650000	0.702546	M5	M9GLC	0	100	0	0	0	0	0	0
1	255	264	260	N262	S.TQLLLNGSLA.E	HexNAc(2)Hex(6)	True-positive	256.42	6440000	2.74206	M6	M9	72.8093
2	255	264	260	N262	S.TQLLLNGSLA.E	HexNAc(2)Hex(7)	True-positive	147.76	6570000	2.79741	M7	M8	20.9487
3	255	264	260	N262	S.TQLLLNGSLA.E	HexNAc(2)Hex(8)	True-positive	157.06	49200000	20.9487	M8	M7	2.79741
4	255	264	260	N262	S.TQLLLNGSLA.E	HexNAc(2)Hex(9)	True-positive	223.48	171000000	72.8093	M9	M6	2.74206
5												M5	0.702546
6												M4	0
7												M3	0
8												FM	0
9												HYBRID	0
10												FHYBRID	0
11												HexNAc(3)(x)	0
12												HexNAc(3)(F)(x)	0
13												HexNAc(4)(x)	0
14												HexNAc(4)(F)(x)	0
15												HexNAc(5)(x)	0
16												HexNAc(5)(F)(x)	0
17												HexNAc(6+)(x)	0
18												HexNAc(6+)(F)(x)	0
19												Unoccupied	0
20												Core	0

## Sheet: V.IRSDNFTNNAKT.I
	Start_x000D_ AA	End_x000D_ AA	Var. Pos._x000D_ Protein	Hxb2 Env coords	Sequence	Glycans	Validate	Score	XIC area_x000D_ summed	Percentage	Classification	Glycan class	Class percentage	Oligomannose	Hybrid	Complex	Unoccupied	Core	Fucose	NeuAc/NeuGc
0	270	281	274	N276	V.IRSDNFTNNAKT.I	HexNAc(2)Hex(5)	True-positive	133.25	11700000	5.94331	M5	M9GLC	0	5.94331	0	94.0567	0	0	0	0
1	270	281	274	N276	V.IRSDNFTNNAKT.I	HexNAc(3)Hex(3)	True-positive	97.66	8360000	4.24667	HexNAc(3)(x)	M9	0
2	270	281	274	N276	V.IRSDNFTNNAKT.I	HexNAc(4)Hex(3)	True-positive	88.56	80800000	41.0444	HexNAc(4)(x)	M8	0
3	270	281	274	N276	V.IRSDNFTNNAKT.I	HexNAc(4)Hex(6)	True-positive	30	96000000	48.7656	HexNAc(4)(x)	M7	0
4												M6	0
5												M5	5.94331
6												M4	0
7												M3	0
8												FM	0
9												HYBRID	0
10												FHYBRID	0
11												HexNAc(3)(x)	4.24667
12												HexNAc(3)(F)(x)	0
13												HexNAc(4)(x)	89.81
14												HexNAc(4)(F)(x)	0
15												HexNAc(5)(x)	0
16												HexNAc(5)(F)(x)	0
17												HexNAc(6+)(x)	0
18												HexNAc(6+)(F)(x)	0
19												Unoccupied	0
20												Core	0

## Sheet: E.INCT.R
	Start_x000D_ AA	End_x000D_ AA	Var. Pos._x000D_ Protein	Hxb2 Env coords	Sequence	Glycans	Validate	Score	XIC area_x000D_ summed	Percentage	Classification	Glycan class	Class percentage	Oligomannose	Hybrid	Complex	Unoccupied	Core	Fucose	NeuAc/NeuGc
0	292	295	293	N295	E.INCT.R	HexNAc(2)Hex(3)	True-positive	72.58	5260000	100	M3	M9GLC	0	100	0	0	0	0	0	0
1												M9	0
2												M8	0
3												M7	0
4												M6	0
5												M5	0
6												M4	0
7												M3	100
8												FM	0
9												HYBRID	0
10												FHYBRID	0
11												HexNAc(3)(x)	0
12												HexNAc(3)(F)(x)	0
13												HexNAc(4)(x)	0
14												HexNAc(4)(F)(x)	0
15												HexNAc(5)(x)	0
16												HexNAc(5)(F)(x)	0
17												HexNAc(6+)(x)	0
18												HexNAc(6+)(F)(x)	0
19												Unoccupied	0
20												Core	0

[truncated: 11 more sheets: P.NNNTR.K, Y.TTGEIIGDIRQAHCNISR.A, S.RAKWNDTLKQIV.I, V.IKLREQFENKT.I, V.FNHSSGGDPEIV.M, T.QLFNS.T, R.CSSNITGLLLTR.D, T.RDGGINENGTEIFRPG.G, T.AVPWNAS.W, S.LDRIWNNMT.W, R.EIDNYTSEIYTLIEESQNQQEK.N]
