# Supplementary material for: Impact of stabilizing mutations on the antigenic profile and glycosylation of membrane-expressed HIV-1 envelope glycoprotein
Source: PLoS Pathog. 2023 Aug 7;19(8):e1011452. doi: 10.1371/journal.ppat.1011452 (PMC10434953; doi:10.1371/journal.ppat.1011452)
Supplement: S1 File — (ZIP) [file ppat.1011452.s017.zip › Table_A.xlsx]

## Sheet: Table of compositions
JRFL SOS 160dCT E168K+N189A "parent" VLP (Viral gp160 bands 2023)
	N88	N135	N138	N141	N156	N160	N187	N241	N262	N276	N295	N301	N332	N339	N356	N362	N386	N392	N397	N406	N448	N463	N611	N616	N625	N637
M9GLC	0					0	0	0	0	0	0	0	0	0	0	0	0	0	0	0	0	0			0	0
M9	0					0	13.9371	0	71.2365	0	0	0	32.282	17.9567	46.4106	19.5264	52.557	17.5574	0	0	77.6319	19.3445			0	0
M8	0					0	16.2546	0	3.32265	4.8667	0	0	67.718	23.5323	24.4561	48.6082	47.443	6.02933	0	0	15.7187	20.0745			0	0
M7	3.38996					0	6.26045	0	11.7909	0	0	100	0	24.4342	5.92476	22.4346	0	0	0	0	3.32208	4.90912			0	0
M6	3.46446					35.9431	7.22607	0	8.67508	0	0	0	0	15.8249	7.10971	9.43083	0	0	0	0	2.34294	5.4201			0	0
M5	16.7635					64.0569	12.537	100	3.54243	0	100	0	0	1.86947	3.75235	0	0	0	0	0	0.984386	9.2525			0	0
M4	0					0	0.168984	0	1.27217	0	0	0	0	2.36143	3.45611	0	0	0	0	0	0	0			0	0
M3	0					0	0	0	0.160314	0	0	0	0	0	5.33228	0	0	0	0	0	0	0			45.478	0
FM	0					0	0	0	0	0	0	0	0	0	0	0	0	0	0	0	0	0			0	0
HYBRID	0					0	0	0	0	3.86815	0	0	0	0	0	0	0	0	0	0	0	0			0	0
FHYBRID	0					0	0	0	0	0	0	0	0	0	0	0	0	0	0	0	0	0			0	0
HexNAc(3)(x)	47.8692					0	0	0	0	0	0	0	0	0	0	0	0	5.64345	100	0	0	0			0	0
HexNAc(3)(F)(x)	0					0	12.1089	0	0	0	0	0	0	0	0	0	0	0	0	0	0	2.67355			0	0
HexNAc(4)(x)	22.1651					0	0	0	0	91.2651	0	0	0	0	0	0	0	3.42466	0	0	0	0			0	20.8821
HexNAc(4)(F)(x)	0.890329					0	7.28079	0	0	0	0	0	0	0	1.08621	0	0	0	0	100	0	3.10424			0	0
HexNAc(5)(x)	0					0	0	0	0	0	0	0	0	0	0	0	0	0	0	0	0	0			0	0
HexNAc(5)(F)(x)	5.45746					0	11.7582	0	0	0	0	0	0	0	2.47194	0	0	0	0	0	0	12.0447			0	0
HexNAc(6)(x)	0					0	0	0	0	0	0	0	0	0	0	0	0	64.6344	0	0	0	0			0	79.1179
HexNAc(6)(F)(x)	0					0	1.43234	0	0	0	0	0	0	0	0	0	0	2.71079	0	0	0	23.1769			54.522	0
Unoccupied	0					0	3.92686	0	0	0	0	0	0	14.021	0	0	0	0	0	0	0	0			0	0
Core	0					0	7.10859	0	0	0	0	0	0	0	0	0	0	0	0	0	0	0			0	0
	N88	N135	N138	N141	N156	N160	N187	N241	N262	N276	N295	N301	N332	N339	N356	N362	N386	N392	N397	N406	N448	N463	N611	N616	N625	N637

## Sheet: Summary table
	N88	N135	N138	N141	N156	N160	N187	N241	N262	N276	N295	N301	N332	N339	N356	N362	N386	N392	N397	N406	N448	N463	N611	N616	N625	N637
Oligomannose	23.6179					100	56.3843	100	100	4.8667	100	100	100	85.979	96.4419	100	100	23.5867	0	0	100	59.0007			45.478	0
Hybrid	0					0	0	0	0	3.86815	0	0	0	0	0	0	0	0	0	0	0	0			0	0
Complex	76.3821					0	32.5803	0	0	91.2651	0	0	0	0	3.55814	0	0	76.4133	100	100	0	40.9993			54.522	100
Unoccupied	0					0	3.92686	0	0	0	0	0	0	14.021	0	0	0	0	0	0	0	0			0	0
Core	0					0	7.10859	0	0	0	0	0	0	0	0	0	0	0	0	0	0	0			0	0
Fucose	6.34779					0	32.5803	0	0	0	0	0	0	0	3.55814	0	0	2.71079	0	100	0	40.9993			54.522	0
NeuAc/NeuGc	0					0	0.97383	0	0	4.40136	0	0	0	0	0	0	0	0	0	0	0	8.57727			0	0
	N88	N135	N138	N141	N156	N160	N187	N241	N262	N276	N295	N301	N332	N339	N356	N362	N386	N392	N397	N406	N448	N463	N611	N616	N625	N637

## Sheet: V.LENVT.E
	Start_x000D_ AA	End_x000D_ AA	Var. Pos._x000D_ Protein	Hxb2 Env coords	Sequence	Glycans	Validate	Score	XIC area_x000D_ summed	Percentage	Classification	Glycan class	Class percentage	Oligomannose	Hybrid	Complex	Unoccupied	Core	Fucose	NeuAc/NeuGc
0	86	90	88	N88	V.LENVT.E	HexNAc(2)Hex(5)	True-positive	227.38	9000000	16.7635	M5	M9GLC	0	23.6179	0	76.3821	0	0	6.34779	0
1	86	90	88	N88	V.LENVT.E	HexNAc(2)Hex(6)	True-positive	79.87	1860000	3.46446	M6	M9	0
2	86	90	88	N88	V.LENVT.E	HexNAc(2)Hex(7)	True-positive	30	1820000	3.38996	M7	M8	0
3	86	90	88	N88	V.LENVT.E	HexNAc(3)Hex(4)	True-positive	35.76	25700000	47.8692	HexNAc(3)(x)	M7	3.38996
4	86	90	88	N88	V.LENVT.E	HexNAc(4)Hex(3)	True-positive	163.4	11900000	22.1651	HexNAc(4)(x)	M6	3.46446
5	86	90	88	N88	V.LENVT.E	HexNAc(4)Hex(6)Fuc(2)	True-positive	30	478000	0.890329	HexNAc(4)(F)(x)	M5	16.7635
6	86	90	88	N88	V.LENVT.E	HexNAc(5)Hex(4)Fuc(1)	True-positive	86.57	2930000	5.45746	HexNAc(5)(F)(x)	M4	0
7												M3	0
8												FM	0
9												HYBRID	0
10												FHYBRID	0
11												HexNAc(3)(x)	47.8692
12												HexNAc(3)(F)(x)	0
13												HexNAc(4)(x)	22.1651
14												HexNAc(4)(F)(x)	0.890329
15												HexNAc(5)(x)	0
16												HexNAc(5)(F)(x)	5.45746
17												HexNAc(6+)(x)	0
18												HexNAc(6+)(F)(x)	0
19												Unoccupied	0
20												Core	0

## Sheet: F.NITTSIRDKVQKEY.A
	Start_x000D_ AA	End_x000D_ AA	Var. Pos._x000D_ Protein	Hxb2 Env coords	Sequence	Glycans	Validate	Score	XIC area_x000D_ summed	Percentage	Classification	Glycan class	Class percentage	Oligomannose	Hybrid	Complex	Unoccupied	Core	Fucose	NeuAc/NeuGc
0	158	171	158	N160	F.NITTSIRDKVQKEY.A	HexNAc(2)Hex(5)	True-positive	64.08	18000000	64.0569	M5	M9GLC	0	100	0	0	0	0	0	0
1	158	171	158	N160	F.NITTSIRDKVQKEY.A	HexNAc(2)Hex(6)	True-positive	44.74	10100000	35.9431	M6	M9	0
2												M8	0
3												M7	0
4												M6	35.9431
5												M5	64.0569
6												M4	0
7												M3	0
8												FM	0
9												HYBRID	0
10												FHYBRID	0
11												HexNAc(3)(x)	0
12												HexNAc(3)(F)(x)	0
13												HexNAc(4)(x)	0
14												HexNAc(4)(F)(x)	0
15												HexNAc(5)(x)	0
16												HexNAc(5)(F)(x)	0
17												HexNAc(6+)(x)	0
18												HexNAc(6+)(F)(x)	0
19												Unoccupied	0
20												Core	0

## Sheet: K.LDVVPIDNNATSYR.L
	Start_x000D_ AA	End_x000D_ AA	Var. Pos._x000D_ Protein	Hxb2 Env coords	Sequence	Glycans	Validate	Score	XIC area_x000D_ summed	Percentage	Classification	Glycan class	Class percentage	Oligomannose	Hybrid	Complex	Unoccupied	Core	Fucose	NeuAc/NeuGc
0	177	190			K.LDVVPIDNNATSYR.L		True-positive	135.94	24400000	3.92686	Unoccupied	M9GLC	0	56.3843	0	32.5803	3.92686	7.10859	32.5803	0.97383
1	177	190	185	N187	K.LDVVPIDNNATSYR.L	HexNAc(1)	True-positive	470.16	36700000	5.90639	Core	M9	13.9371
2	177	190	185	N187	K.LDVVPIDNNATSYR.L	HexNAc(1)Fuc(1)	True-positive	31.51	7470000	1.2022	Core	M8	16.2546
3	177	190	185	N187	K.LDVVPIDNNATSYR.L	HexNAc(2)Hex(4)	True-positive	605.87	1050000	0.168984	M4	M7	6.26045
4	177	190	185	N187	K.LDVVPIDNNATSYR.L	HexNAc(2)Hex(5)	True-positive	533.07	77900000	12.537	M5	M6	7.22607
5	177	190	185	N187	K.LDVVPIDNNATSYR.L	HexNAc(2)Hex(6)	True-positive	498.77	44900000	7.22607	M6	M5	12.537
6	177	190	185	N187	K.LDVVPIDNNATSYR.L	HexNAc(2)Hex(7)	True-positive	562.27	38900000	6.26045	M7	M4	0.168984
7	177	190	185	N187	K.LDVVPIDNNATSYR.L	HexNAc(2)Hex(8)	True-positive	352.29	101000000	16.2546	M8	M3	0
8	177	190	185	N187	K.LDVVPIDNNATSYR.L	HexNAc(2)Hex(9)	True-positive	279.79	86600000	13.9371	M9	FM	0
9	177	190	185	N187	K.LDVVPIDNNATSYR.L	HexNAc(3)Hex(3)Fuc(1)	True-positive	265.72	8390000	1.35026	HexNAc(3)(F)(x)	HYBRID	0
10	177	190	185	N187	K.LDVVPIDNNATSYR.L	HexNAc(3)Hex(3)Fuc(2)	True-positive	30	62200000	10.0103	HexNAc(3)(F)(x)	FHYBRID	0
11	177	190	185	N187	K.LDVVPIDNNATSYR.L	HexNAc(3)Hex(4)Fuc(1)	True-positive	186.44	4650000	0.748357	HexNAc(3)(F)(x)	HexNAc(3)(x)	0
12	177	190	185	N187	K.LDVVPIDNNATSYR.L	HexNAc(4)Hex(4)Fuc(1)	True-positive	125.83	17700000	2.84859	HexNAc(4)(F)(x)	HexNAc(3)(F)(x)	12.1089
13	177	190	185	N187	K.LDVVPIDNNATSYR.L	HexNAc(4)Hex(5)Fuc(1)	True-positive	286.11	20200000	3.25093	HexNAc(4)(F)(x)	HexNAc(4)(x)	0
14	177	190	185	N187	K.LDVVPIDNNATSYR.L	HexNAc(4)Hex(5)Fuc(1)NeuAc(1)	True-positive	94.18	1500000	0.241406	HexNAc(4)(F)(x)	HexNAc(4)(F)(x)	7.28079
15	177	190	185	N187	K.LDVVPIDNNATSYR.L	HexNAc(4)Hex(5)Fuc(1)NeuAc(2)	True-positive	199	2490000	0.400733	HexNAc(4)(F)(x)	HexNAc(5)(x)	0
16	177	190	185	N187	K.LDVVPIDNNATSYR.L	HexNAc(4)Hex(5)Fuc(3)	True-positive	73.05	3350000	0.539139	HexNAc(4)(F)(x)	HexNAc(5)(F)(x)	11.7582
17	177	190	185	N187	K.LDVVPIDNNATSYR.L	HexNAc(5)Hex(3)Fuc(1)	True-positive	85.13	52900000	8.51357	HexNAc(5)(F)(x)	HexNAc(6+)(x)	0
18	177	190	185	N187	K.LDVVPIDNNATSYR.L	HexNAc(5)Hex(4)Fuc(1)	True-positive	59.95	18100000	2.91296	HexNAc(5)(F)(x)	HexNAc(6+)(F)(x)	1.43234
19	177	190	185	N187	K.LDVVPIDNNATSYR.L	HexNAc(5)Hex(4)Fuc(1)NeuAc(2)	True-positive	150.55	1360000	0.218874	HexNAc(5)(F)(x)	Unoccupied	3.92686
20	177	190	185	N187	K.LDVVPIDNNATSYR.L	HexNAc(5)Hex(5)Fuc(1)NeuAc(1)	True-positive	121.41	701000	0.112817	HexNAc(5)(F)(x)	Core	7.10859
21	177	190	185	N187	K.LDVVPIDNNATSYR.L	HexNAc(6)Hex(3)Fuc(1)	True-positive	65.4	8900000	1.43234	HexNAc(6+)(F)(x)

## Sheet: C.KNVST.V
	Start_x000D_ AA	End_x000D_ AA	Var. Pos._x000D_ Protein	Hxb2 Env coords	Sequence	Glycans	Validate	Score	XIC area_x000D_ summed	Percentage	Classification	Glycan class	Class percentage	Oligomannose	Hybrid	Complex	Unoccupied	Core	Fucose	NeuAc/NeuGc
0	238	242	239	N241	C.KNVST.V	HexNAc(2)Hex(5)	True-positive	39.96	2070000	100	M5	M9GLC	0	100	0	0	0	0	0	0
1												M9	0
2												M8	0
3												M7	0
4												M6	0
5												M5	100
6												M4	0
7												M3	0
8												FM	0
9												HYBRID	0
10												FHYBRID	0
11												HexNAc(3)(x)	0
12												HexNAc(3)(F)(x)	0
13												HexNAc(4)(x)	0
14												HexNAc(4)(F)(x)	0
15												HexNAc(5)(x)	0
16												HexNAc(5)(F)(x)	0
17												HexNAc(6+)(x)	0
18												HexNAc(6+)(F)(x)	0
19												Unoccupied	0
20												Core	0

## Sheet: T.QLLLNGSLA.E
	Start_x000D_ AA	End_x000D_ AA	Var. Pos._x000D_ Protein	Hxb2 Env coords	Sequence	Glycans	Validate	Score	XIC area_x000D_ summed	Percentage	Classification	Glycan class	Class percentage	Oligomannose	Hybrid	Complex	Unoccupied	Core	Fucose	NeuAc/NeuGc
0	256	264	256,260	N262	T.QLLLNGSLA.E	HexNAc(2)Hex(4)	True-positive	221.24	1880000	0.243057	M4	M9GLC	0	100	0	0	0	0	0	0
1	256	264	256,260	N262	T.QLLLNGSLA.E	HexNAc(2)Hex(5)	True-positive	227.6	4500000	0.581786	M5	M9	71.2365
2	256	264	256,260	N262	T.QLLLNGSLA.E	HexNAc(2)Hex(6)	True-positive	92.84	10800000	1.39629	M6	M8	3.32265
3	256	264	256,260	N262	T.QLLLNGSLA.E	HexNAc(2)Hex(7)	True-positive	85.19	12900000	1.66779	M7	M7	11.7909
4	256	264	256,260	N262	T.QLLLNGSLA.E	HexNAc(2)Hex(8)	True-positive	272.37	25700000	3.32265	M8	M6	8.67508
5	256	264	256,260	N262	T.QLLLNGSLA.E	HexNAc(2)Hex(9)	True-positive	406.71	107000000	13.8336	M9	M5	3.54243
6	256	264	260	N262	T.QLLLNGSLA.E	HexNAc(2)Hex(3)	True-positive	568.85	1240000	0.160314	M3	M4	1.27217
7	256	264	260	N262	T.QLLLNGSLA.E	HexNAc(2)Hex(4)	True-positive	385.54	7960000	1.02912	M4	M3	0.160314
8	256	264	260	N262	T.QLLLNGSLA.E	HexNAc(2)Hex(5)	True-positive	217.06	22900000	2.96065	M5	FM	0
9	256	264	260	N262	T.QLLLNGSLA.E	HexNAc(2)Hex(6)	True-positive	208.37	56300000	7.27879	M6	HYBRID	0
10	256	264	260	N262	T.QLLLNGSLA.E	HexNAc(2)Hex(7)	True-positive	188.08	78300000	10.1231	M7	FHYBRID	0
11	256	264	260	N262	T.QLLLNGSLA.E	HexNAc(2)Hex(9)	True-positive	267.1	444000000	57.4029	M9	HexNAc(3)(x)	0
12												HexNAc(3)(F)(x)	0
13												HexNAc(4)(x)	0
14												HexNAc(4)(F)(x)	0
15												HexNAc(5)(x)	0
16												HexNAc(5)(F)(x)	0
17												HexNAc(6+)(x)	0
18												HexNAc(6+)(F)(x)	0
19												Unoccupied	0
20												Core	0

## Sheet: V.IRSDNFTNNAKT.I
	Start_x000D_ AA	End_x000D_ AA	Var. Pos._x000D_ Protein	Hxb2 Env coords	Sequence	Glycans	Validate	Score	XIC area_x000D_ summed	Percentage	Classification	Glycan class	Class percentage	Oligomannose	Hybrid	Complex	Unoccupied	Core	Fucose	NeuAc/NeuGc
0	270	281	274	N276	V.IRSDNFTNNAKT.I	HexNAc(2)Hex(8)	True-positive	154.59	5020000	4.8667	M8	M9GLC	0	4.8667	3.86815	91.2651	0	0	0	4.40136
1	270	281	274	N276	V.IRSDNFTNNAKT.I	HexNAc(3)Hex(5)	True-positive	35.16	3990000	3.86815	HYBRID	M9	0
2	270	281	274	N276	V.IRSDNFTNNAKT.I	HexNAc(4)Hex(3)	True-positive	117.6	62900000	60.9792	HexNAc(4)(x)	M8	4.8667
3	270	281	274	N276	V.IRSDNFTNNAKT.I	HexNAc(4)Hex(5)	True-positive	38.99	26700000	25.8846	HexNAc(4)(x)	M7	0
4	270	281	274	N276	V.IRSDNFTNNAKT.I	HexNAc(4)Hex(5)NeuAc(1)	True-positive	179.61	4540000	4.40136	HexNAc(4)(x)	M6	0
5												M5	0
6												M4	0
7												M3	0
8												FM	0
9												HYBRID	3.86815
10												FHYBRID	0
11												HexNAc(3)(x)	0
12												HexNAc(3)(F)(x)	0
13												HexNAc(4)(x)	91.2651
14												HexNAc(4)(F)(x)	0
15												HexNAc(5)(x)	0
16												HexNAc(5)(F)(x)	0
17												HexNAc(6+)(x)	0
18												HexNAc(6+)(F)(x)	0
19												Unoccupied	0
20												Core	0

## Sheet: E.INCTR.P
	Start_x000D_ AA	End_x000D_ AA	Var. Pos._x000D_ Protein	Hxb2 Env coords	Sequence	Glycans	Validate	Score	XIC area_x000D_ summed	Percentage	Classification	Glycan class	Class percentage	Oligomannose	Hybrid	Complex	Unoccupied	Core	Fucose	NeuAc/NeuGc
0	292	296	293	N295	E.INCTR.P	HexNAc(2)Hex(5)	True-positive	82.49	710000	100	M5	M9GLC	0	100	0	0	0	0	0	0
1												M9	0
2												M8	0
3												M7	0
4												M6	0
5												M5	100
6												M4	0
7												M3	0
8												FM	0
9												HYBRID	0
10												FHYBRID	0
11												HexNAc(3)(x)	0
12												HexNAc(3)(F)(x)	0
13												HexNAc(4)(x)	0
14												HexNAc(4)(F)(x)	0
15												HexNAc(5)(x)	0
16												HexNAc(5)(F)(x)	0
17												HexNAc(6+)(x)	0
18												HexNAc(6+)(F)(x)	0
19												Unoccupied	0
20												Core	0

## Sheet: N.NNT.R
	Start_x000D_ AA	End_x000D_ AA	Var. Pos._x000D_ Protein	Hxb2 Env coords	Sequence	Glycans	Validate	Score	XIC area_x000D_ summed	Percentage	Classification	Glycan class	Class percentage	Oligomannose	Hybrid	Complex	Unoccupied	Core	Fucose	NeuAc/NeuGc
0	299	301	299	N301	N.NNT.R	HexNAc(2)Hex(7)	True-positive	45.47	4490000	100	M7	M9GLC	0	100	0	0	0	0	0	0
1												M9	0
2												M8	0
3												M7	100
4												M6	0
5												M5	0
6												M4	0
7												M3	0
8												FM	0
9												HYBRID	0
10												FHYBRID	0
11												HexNAc(3)(x)	0
12												HexNAc(3)(F)(x)	0
13												HexNAc(4)(x)	0
14												HexNAc(4)(F)(x)	0
15												HexNAc(5)(x)	0
16												HexNAc(5)(F)(x)	0
17												HexNAc(6+)(x)	0
18												HexNAc(6+)(F)(x)	0
19												Unoccupied	0
20												Core	0

[truncated: 12 more sheets: Y.TTGEIIGDIRQAHCNISR.A, S.RAKWNDTLKQIV.I, V.IKLREQFENKT.I, F.NHSSGGDPEIVMH.S, F.YCNSTQLF.N, T.QLFNS.T, T.WNNNT.E, T.EGSNNT.E, Y.APPIRGQIRCSSNITGL.L, T.RDGGINENGTEIFRPG.G, S.LDRIWNNMT.W, D.NYT.S]
