# Supplementary material for: Impact of stabilizing mutations on the antigenic profile and glycosylation of membrane-expressed HIV-1 envelope glycoprotein
Source: PLoS Pathog. 2023 Aug 7;19(8):e1011452. doi: 10.1371/journal.ppat.1011452 (PMC10434953; doi:10.1371/journal.ppat.1011452)
Supplement: S1 File — (ZIP) [file ppat.1011452.s017.zip › Table_B.xlsx]

## Sheet: Table of compositions
JRFL SOS 160dCT E168K+N189A "parent" VLP (Viral gp120 band 2023)
	N88	N135	N138	N141	N156	N160	N187	N241	N262	N276	N295	N301	N332	N339	N356	N362	N386	N392	N397	N406	N448	N463
M9GLC	0				0	0	0	0	4.35658	0	0	0	0	0	0	0	0	0			0	0
M9	0				0	0	1.21858	0	59.7077	0	0	0	15.4834	2.63739	0.039558	0	59.4776	35.2134			78.1648	1.26676
M8	0				0	0	2.13251	0	12.6185	0	0	0	84.5166	31.9507	0.388837	40.2145	36.0452	38.936			16.7091	0
M7	0				0	0	1.14241	34.9178	10.3534	0	0	0	0	29.9175	0.0950741	14.0483	2.72581	3.34628			2.94534	0
M6	0.221909				0	40	4.37291	52.5375	7.20311	0	0	0	0	20.797	0	24.5576	0.890669	2.73658			2.18069	1.14378
M5	1.1402				0	60	9.13932	12.5447	2.48204	5.50101	0	0	0	11.357	0	11.3673	0	1.49707			0	6.14319
M4	0				0	0	0.190402	0	1.38985	0	0	0	0	3.3403	0	9.81233	0	0			0	0
M3	0				100	0	0	0	0.135818	0	100	100	0	0	0	0	0	0			0	0
FM	0				0	0	0	0	0	0	0	0	0	0	0	0	0	0			0	0
HYBRID	0.137671				0	0	0.352245	0	0	3.02296	0	0	0	0	0	0	0.860781	0			0	0.33145
FHYBRID	0.350382				0	0	0	0	0	0	0	0	0	0	1.8172	0	0	0			0	2.26726
HexNAc(3)(x)	1.69351				0	0	0	0	0	4.1517	0	0	0	0	0	0	0	0			0	1.29751
HexNAc(3)(F)(x)	0.0998588				0	0	22.258	0	0	3.503	0	0	0	0	2.72411	0	0	0			0	5.09166
HexNAc(4)(x)	10.129				0	0	0.503932	0	0	47.7835	0	0	0	0	0	0	0	7.96829			0	0.321611
HexNAc(4)(F)(x)	6.75507				0	0	15.3071	0	0	19.444	0	0	0	0	23.5824	0	0	0			0	8.46765
HexNAc(5)(x)	0				0	0	0	0	0	9.97706	0	0	0	0	0	0	0	0			0	0
HexNAc(5)(F)(x)	54.9457				0	0	33.1389	0	0	6.61678	0	0	0	0	30.4709	0	0	0			0	26.3007
HexNAc(6)(x)	0				0	0	0	0	0	0	0	0	0	0	0	0	0	0			0	0
HexNAc(6)(F)(x)	24.5267				0	0	10.2437	0	0	0	0	0	0	0	40.8819	0	0	0			0	47.3684
Unoccupied	0				0	0	0	0	0	0	0	0	0	0	0	0	0	0			0	0
Core	0				0	0	0	0	1.75305	0	0	0	0	0	0	0	0	10.3024			0	0

## Sheet: Summary table
	N88	N135	N138	N141	N156	N160	N187	N241	N262	N276	N295	N301	N332	N339	N356	N362	N386	N392	N397	N406	N448	N463
Oligomannose	1.36211				100	100	18.1961	100	98.247	5.50101	100	100	100	100	0.52347	100	99.1392	81.7293			100	8.55374
Hybrid	0.488053				0	0	0.352245	0	0	3.02296	0	0	0	0	1.8172	0	0.860781	0			0	2.59871
Complex	98.1498				0	0	81.4516	0	0	91.476	0	0	0	0	97.6593	0	0	7.96829			0	88.8476
Unoccupied	0				0	0	0	0	0	0	0	0	0	0	0	0	0	0			0	0
Core	0				0	0	0	0	1.75305	0	0	0	0	0	0	0	0	10.3024			0	0
Fucose	86.6778				0	0	80.9477	0	0	29.5638	0	0	0	0	99.4765	0	0	0			0	89.4957
NeuAc/NeuGc	0.946031				0	0	32.0422	0	0	6.21458	0	0	0	0	34.6755	0	0	0			0	33.231
	N88	N135	N138	N141	N156	N160	N187	N241	N262	N276	N295	N301	N332	N339	N356	N362	N386	N392	N397	N406	N448	N463

## Sheet: V.LENVT.E
	Start_x000D_ AA	End_x000D_ AA	Var. Pos._x000D_ Protein	Hxb2 Env coords	Sequence	Glycans	Validate	Score	XIC area_x000D_ summed	Percentage	Classification	Glycan class	Class percentage	Oligomannose	Hybrid	Complex	Unoccupied	Core	Fucose	NeuAc/NeuGc
0	86	90	88	N88	V.LENVT.E	HexNAc(3)Hex(3)	True-positive	194.12	11600000	1.69351	HexNAc(3)(x)	M9GLC	0	1.36211	0.488053	98.1498	0	0	86.6778	0.946031
1	86	90	88	N88	V.LENVT.E	HexNAc(2)Hex(5)	True-positive	229.03	7810000	1.1402	M5	M9	0
2	86	90	88	N88	V.LENVT.E	HexNAc(3)Hex(3)Fuc(1)	True-positive	48.81	684000	0.0998588	HexNAc(3)(F)(x)	M8	0
3	86	90	88	N88	V.LENVT.E	HexNAc(4)Hex(3)	True-positive	228.83	47700000	6.96384	HexNAc(4)(x)	M7	0
4	86	90	88	N88	V.LENVT.E	HexNAc(2)Hex(6)	True-positive	32.43	1520000	0.221909	M6	M6	0.221909
5	86	90	88	N88	V.LENVT.E	HexNAc(3)Hex(5)	True-positive	30	943000	0.137671	HYBRID	M5	1.1402
6	86	90	88	N88	V.LENVT.E	HexNAc(4)Hex(3)Fuc(1)	True-positive	158.23	29600000	4.32138	HexNAc(4)(F)(x)	M4	0
7	86	90	88	N88	V.LENVT.E	HexNAc(4)Hex(4)	True-positive	110.31	15200000	2.21909	HexNAc(4)(x)	M3	0
8	86	90	88	N88	V.LENVT.E	HexNAc(3)Hex(5)Fuc(1)	True-positive	55.58	2400000	0.350382	FHYBRID	FM	0
9	86	90	88	N88	V.LENVT.E	HexNAc(4)Hex(4)Fuc(2)	True-positive	122.96	5970000	0.871575	HexNAc(4)(F)(x)	HYBRID	0.137671
10	86	90	88	N88	V.LENVT.E	HexNAc(5)Hex(4)Fuc(1)	True-positive	222.05	344000000	50.2214	HexNAc(5)(F)(x)	FHYBRID	0.350382
11	86	90	88	N88	V.LENVT.E	HexNAc(6)Hex(3)Fuc(1)	True-positive	54.22	168000000	24.5267	HexNAc(6+)(F)(x)	HexNAc(3)(x)	1.69351
12	86	90	88	N88	V.LENVT.E	HexNAc(4)Hex(5)NeuAc(1)	True-positive	146.67	6480000	0.946031	HexNAc(4)(x)	HexNAc(3)(F)(x)	0.0998588
13	86	90	88	N88	V.LENVT.E	HexNAc(5)Hex(4)Fuc(2)	True-positive	30	30300000	4.42357	HexNAc(5)(F)(x)	HexNAc(4)(x)	10.129
14	86	90	88	N88	V.LENVT.E	HexNAc(5)Hex(5)Fuc(1)	True-positive	30	2060000	0.300744	HexNAc(5)(F)(x)	HexNAc(4)(F)(x)	6.75507
15	86	90	88	N88	V.LENVT.E	HexNAc(4)Hex(6)Fuc(2)	True-positive	57.46	10700000	1.56212	HexNAc(4)(F)(x)	HexNAc(5)(x)	0
16												HexNAc(5)(F)(x)	54.9457
17												HexNAc(6+)(x)	0
18												HexNAc(6+)(F)(x)	24.5267
19												Unoccupied	0
20												Core	0

## Sheet: T.MERGEIKN.C
	Start_x000D_ AA	End_x000D_ AA	Var. Pos._x000D_ Protein	Hxb2 Env coords	Sequence	Glycans	Validate	Score	XIC area_x000D_ summed	Percentage	Classification	Glycan class	Class percentage	Oligomannose	Hybrid	Complex	Unoccupied	Core	Fucose	NeuAc/NeuGc
0	147	154	154	N156	T.MERGEIKN.C	HexNAc(2)Hex(3)	True-positive	44.58	12200000	100	M3	M9GLC	0	100	0	0	0	0	0	0
1												M9	0
2												M8	0
3												M7	0
4												M6	0
5												M5	0
6												M4	0
7												M3	100
8												FM	0
9												HYBRID	0
10												FHYBRID	0
11												HexNAc(3)(x)	0
12												HexNAc(3)(F)(x)	0
13												HexNAc(4)(x)	0
14												HexNAc(4)(F)(x)	0
15												HexNAc(5)(x)	0
16												HexNAc(5)(F)(x)	0
17												HexNAc(6+)(x)	0
18												HexNAc(6+)(F)(x)	0
19												Unoccupied	0
20												Core	0

## Sheet: C.SFNITTSIRDKVQKEY.A
	Start_x000D_ AA	End_x000D_ AA	Var. Pos._x000D_ Protein	Hxb2 Env coords	Sequence	Glycans	Validate	Score	XIC area_x000D_ summed	Percentage	Classification	Glycan class	Class percentage	Oligomannose	Hybrid	Complex	Unoccupied	Core	Fucose	NeuAc/NeuGc
0	156	171	158	N160	C.SFNITTSIRDKVQKEY.A	HexNAc(2)Hex(5)	True-positive	258.79	11700000	60	M5	M9GLC	0	100	0	0	0	0	0	0
1	156	171	158	N160	C.SFNITTSIRDKVQKEY.A	HexNAc(2)Hex(6)	True-positive	149.28	7800000	40	M6	M9	0
2												M8	0
3												M7	0
4												M6	40
5												M5	60
6												M4	0
7												M3	0
8												FM	0
9												HYBRID	0
10												FHYBRID	0
11												HexNAc(3)(x)	0
12												HexNAc(3)(F)(x)	0
13												HexNAc(4)(x)	0
14												HexNAc(4)(F)(x)	0
15												HexNAc(5)(x)	0
16												HexNAc(5)(F)(x)	0
17												HexNAc(6+)(x)	0
18												HexNAc(6+)(F)(x)	0
19												Unoccupied	0
20												Core	0

## Sheet: K.LDVVPIDNNATSYR.L
	Start_x000D_ AA	End_x000D_ AA	Var. Pos._x000D_ Protein	Hxb2 Env coords	Sequence	Glycans	Validate	Score	XIC area_x000D_ summed	Percentage	Classification	Glycan class	Class percentage	Oligomannose	Hybrid	Complex	Unoccupied	Core	Fucose	NeuAc/NeuGc
0	177	190	185	N187	K.LDVVPIDNNATSYR.L	HexNAc(2)Hex(4)	True-positive	515.69	3000000	0.190402	M4	M9GLC	0	18.1961	0.352245	81.4516	0	0	80.9477	32.0422
1	177	190	185	N187	K.LDVVPIDNNATSYR.L	HexNAc(2)Hex(5)	True-positive	445.8	144000000	9.13932	M5	M9	1.21858
2	177	190	185	N187	K.LDVVPIDNNATSYR.L	HexNAc(3)Hex(3)Fuc(1)	True-positive	287.74	24700000	1.56765	HexNAc(3)(F)(x)	M8	2.13251
3	177	190	185	N187	K.LDVVPIDNNATSYR.L	HexNAc(4)Hex(3)	True-positive	211.18	7940000	0.503932	HexNAc(4)(x)	M7	1.14241
4	177	190	185	N187	K.LDVVPIDNNATSYR.L	HexNAc(2)Hex(6)	True-positive	439.59	68900000	4.37291	M6	M6	4.37291
5	177	190	185	N187	K.LDVVPIDNNATSYR.L	HexNAc(3)Hex(3)Fuc(2)	True-positive	35.51	313000000	19.8653	HexNAc(3)(F)(x)	M5	9.13932
6	177	190	185	N187	K.LDVVPIDNNATSYR.L	HexNAc(3)Hex(4)Fuc(1)	True-positive	68.81	13000000	0.825077	HexNAc(3)(F)(x)	M4	0.190402
7	177	190	185	N187	K.LDVVPIDNNATSYR.L	HexNAc(3)Hex(5)	True-positive	163.6	5550000	0.352245	HYBRID	M3	0
8	177	190	185	N187	K.LDVVPIDNNATSYR.L	HexNAc(2)Hex(7)	True-positive	247.05	18000000	1.14241	M7	FM	0
9	177	190	185	N187	K.LDVVPIDNNATSYR.L	HexNAc(4)Hex(4)Fuc(1)	True-positive	331.05	51200000	3.24954	HexNAc(4)(F)(x)	HYBRID	0.352245
10	177	190	185	N187	K.LDVVPIDNNATSYR.L	HexNAc(5)Hex(3)Fuc(1)	True-positive	65.51	72700000	4.61409	HexNAc(5)(F)(x)	FHYBRID	0
11	177	190	185	N187	K.LDVVPIDNNATSYR.L	HexNAc(2)Hex(8)	True-positive	229.02	33600000	2.13251	M8	HexNAc(3)(x)	0
12	177	190	185	N187	K.LDVVPIDNNATSYR.L	HexNAc(6)Hex(3)Fuc(1)	True-positive	285.03	64500000	4.09365	HexNAc(6+)(F)(x)	HexNAc(3)(F)(x)	22.258
13	177	190	185	N187	K.LDVVPIDNNATSYR.L	HexNAc(2)Hex(9)	True-positive	134.14	19200000	1.21858	M9	HexNAc(4)(x)	0.503932
14	177	190	185	N187	K.LDVVPIDNNATSYR.L	HexNAc(4)Hex(5)Fuc(2)	True-positive	56.35	6580000	0.417616	HexNAc(4)(F)(x)	HexNAc(4)(F)(x)	15.3071
15	177	190	185	N187	K.LDVVPIDNNATSYR.L	HexNAc(5)Hex(4)Fuc(2)	True-positive	30	6580000	0.417616	HexNAc(5)(F)(x)	HexNAc(5)(x)	0
16	177	190	185	N187	K.LDVVPIDNNATSYR.L	HexNAc(5)Hex(5)Fuc(1)	True-positive	343.43	82700000	5.24876	HexNAc(5)(F)(x)	HexNAc(5)(F)(x)	33.1389
17	177	190	185	N187	K.LDVVPIDNNATSYR.L	HexNAc(6)Hex(4)Fuc(1)	True-positive	80.35	30200000	1.91672	HexNAc(6+)(F)(x)	HexNAc(6+)(x)	0
18	177	190	185	N187	K.LDVVPIDNNATSYR.L	HexNAc(4)Hex(5)Fuc(1)NeuAc(1)	True-positive	349.37	35600000	2.25944	HexNAc(4)(F)(x)	HexNAc(6+)(F)(x)	10.2437
19	177	190	185	N187	K.LDVVPIDNNATSYR.L	HexNAc(5)Hex(4)Fuc(1)NeuAc(1)	True-positive	123.18	154000000	9.77399	HexNAc(5)(F)(x)	Unoccupied	0
20	177	190	185	N187	K.LDVVPIDNNATSYR.L	HexNAc(5)Hex(6)Fuc(1)	True-positive	200.44	36000000	2.28483	HexNAc(5)(F)(x)	Core	0
21	177	190	185	N187	K.LDVVPIDNNATSYR.L	HexNAc(6)Hex(3)Fuc(1)NeuAc(1)	True-positive	149.58	15400000	0.977399	HexNAc(6+)(F)(x)
22	177	190	185	N187	K.LDVVPIDNNATSYR.L	HexNAc(6)Hex(5)Fuc(1)	True-positive	72.6	31200000	1.98019	HexNAc(6+)(F)(x)
23	177	190	185	N187	K.LDVVPIDNNATSYR.L	HexNAc(5)Hex(4)Fuc(2)NeuAc(1)	True-positive	30	11300000	0.717183	HexNAc(5)(F)(x)
24	177	190	185	N187	K.LDVVPIDNNATSYR.L	HexNAc(5)Hex(5)Fuc(1)NeuAc(1)	True-positive	252.56	59900000	3.8017	HexNAc(5)(F)(x)
25	177	190	185	N187	K.LDVVPIDNNATSYR.L	HexNAc(5)Hex(5)Fuc(3)	True-positive	311.53	18100000	1.14876	HexNAc(5)(F)(x)
26	177	190	185	N187	K.LDVVPIDNNATSYR.L	HexNAc(4)Hex(5)Fuc(1)NeuAc(2)	True-positive	369.06	111000000	7.04489	HexNAc(4)(F)(x)
27	177	190	185	N187	K.LDVVPIDNNATSYR.L	HexNAc(4)Hex(5)Fuc(3)NeuAc(1)	True-positive	226.94	36800000	2.3356	HexNAc(4)(F)(x)
28	177	190	185	N187	K.LDVVPIDNNATSYR.L	HexNAc(5)Hex(4)Fuc(1)NeuAc(2)	True-positive	298.89	30600000	1.9421	HexNAc(5)(F)(x)
29	177	190	185	N187	K.LDVVPIDNNATSYR.L	HexNAc(6)Hex(7)Fuc(1)	True-positive	62.13	20100000	1.2757	HexNAc(6+)(F)(x)
30	177	190	185	N187	K.LDVVPIDNNATSYR.L	HexNAc(5)Hex(6)Fuc(1)NeuAc(2)	True-positive	36.85	7760000	0.492508	HexNAc(5)(F)(x)
31	177	190	185	N187	K.LDVVPIDNNATSYR.L	HexNAc(5)Hex(6)Fuc(3)NeuAc(1)	True-positive	150.53	42500000	2.69737	HexNAc(5)(F)(x)

## Sheet: T.FNGKGPCKNVSTV.Q
	Start_x000D_ AA	End_x000D_ AA	Var. Pos._x000D_ Protein	Hxb2 Env coords	Sequence	Glycans	Validate	Score	XIC area_x000D_ summed	Percentage	Classification	Glycan class	Class percentage	Oligomannose	Hybrid	Complex	Unoccupied	Core	Fucose	NeuAc/NeuGc
0	231	243	239	N241	T.FNGKGPCKNVSTV.Q	HexNAc(2)Hex(5)	True-positive	108.04	3510000	12.5447	M5	M9GLC	0	100	0	0	0	0	0	0
1	231	243	239	N241	T.FNGKGPCKNVSTV.Q	HexNAc(2)Hex(6)	True-positive	92.94	14700000	52.5375	M6	M9	0
2	231	243	239	N241	T.FNGKGPCKNVSTV.Q	HexNAc(2)Hex(7)	True-positive	100.44	9770000	34.9178	M7	M8	0
3												M7	34.9178
4												M6	52.5375
5												M5	12.5447
6												M4	0
7												M3	0
8												FM	0
9												HYBRID	0
10												FHYBRID	0
11												HexNAc(3)(x)	0
12												HexNAc(3)(F)(x)	0
13												HexNAc(4)(x)	0
14												HexNAc(4)(F)(x)	0
15												HexNAc(5)(x)	0
16												HexNAc(5)(F)(x)	0
17												HexNAc(6+)(x)	0
18												HexNAc(6+)(F)(x)	0
19												Unoccupied	0
20												Core	0

## Sheet: T.QLLLNGSLA.E
	Start_x000D_ AA	End_x000D_ AA	Var. Pos._x000D_ Protein	Hxb2 Env coords	Sequence	Glycans	Validate	Score	XIC area_x000D_ summed	Percentage	Classification	Glycan class	Class percentage	Oligomannose	Hybrid	Complex	Unoccupied	Core	Fucose	NeuAc/NeuGc
0	256	264	256,260	N262	T.QLLLNGSLA.E	HexNAc(2)Hex(4)	True-positive	217.29	6730000	0.29203	M4	M9GLC	4.35658	98.247	0	0	0	1.75305	0	0
1	256	264	256,260	N262	T.QLLLNGSLA.E	HexNAc(2)Hex(5)	True-positive	295.81	12600000	0.546742	M5	M9	59.7077
2	256	264	256,260	N262	T.QLLLNGSLA.E	HexNAc(2)Hex(6)	True-positive	174.13	31000000	1.34516	M6	M8	12.6185
3	256	264	256,260	N262	T.QLLLNGSLA.E	HexNAc(2)Hex(7)	True-positive	263.2	34600000	1.50137	M7	M7	10.3534
4	256	264	256,260	N262	T.QLLLNGSLA.E	HexNAc(2)Hex(8)	True-positive	352.7	48800000	2.11754	M8	M6	7.20311
5	256	264	256,260	N262	T.QLLLNGSLA.E	HexNAc(2)Hex(9)	True-positive	534.92	246000000	10.6745	M9	M5	2.48204
6	256	264	256,260	N262	T.QLLLNGSLA.E	HexNAc(2)Hex(10)	True-positive	30.31	15700000	0.681258	M9GLC	M4	1.38985
7	256	264	256,260	N262	T.QLLLNGSLA.E	HexNAc(2)	True-positive	84.29	40400000	1.75305	Core	M3	0.135818
8	256	264	260	N262	T.QLLLNGSLA.E	HexNAc(2)Hex(4)	True-positive	572.26	25300000	1.09782	M4	FM	0
9	256	264	260	N262	T.QLLLNGSLA.E	HexNAc(2)Hex(5)	True-positive	502.36	44600000	1.93529	M5	HYBRID	0
10	256	264	260	N262	T.QLLLNGSLA.E	HexNAc(2)Hex(6)	True-positive	585.78	135000000	5.85795	M6	FHYBRID	0
11	256	264	260	N262	T.QLLLNGSLA.E	HexNAc(2)Hex(7)	True-positive	408.81	204000000	8.85202	M7	HexNAc(3)(x)	0
12	256	264	260	N262	T.QLLLNGSLA.E	HexNAc(2)Hex(8)	True-positive	599.32	242000000	10.5009	M8	HexNAc(3)(F)(x)	0
13	256	264	260	N262	T.QLLLNGSLA.E	HexNAc(2)Hex(9)	True-positive	579.95	1130000000	49.0332	M9	HexNAc(4)(x)	0
14	256	264	260	N262	T.QLLLNGSLA.E	HexNAc(2)Hex(10)	True-positive	274.75	84700000	3.67532	M9GLC	HexNAc(4)(F)(x)	0
15	256	264	260	N262	T.QLLLNGSLA.E	HexNAc(2)Hex(3)	True-positive	544.06	3130000	0.135818	M3	HexNAc(5)(x)	0
16												HexNAc(5)(F)(x)	0
17												HexNAc(6+)(x)	0
18												HexNAc(6+)(F)(x)	0
19												Unoccupied	0
20												Core	1.75305

## Sheet: V.IRSDNFTNNAKT.I
	Start_x000D_ AA	End_x000D_ AA	Var. Pos._x000D_ Protein	Hxb2 Env coords	Sequence	Glycans	Validate	Score	XIC area_x000D_ summed	Percentage	Classification	Glycan class	Class percentage	Oligomannose	Hybrid	Complex	Unoccupied	Core	Fucose	NeuAc/NeuGc
0	270	281	274	N276	V.IRSDNFTNNAKT.I	HexNAc(3)Hex(3)	True-positive	156.31	15500000	2.01098	HexNAc(3)(x)	M9GLC	0	5.50101	3.02296	91.476	0	0	29.5638	6.21458
1	270	281	274	N276	V.IRSDNFTNNAKT.I	HexNAc(2)Hex(5)	True-positive	187.71	42400000	5.50101	M5	M9	0
2	270	281	274	N276	V.IRSDNFTNNAKT.I	HexNAc(3)Hex(4)	True-positive	143.26	16500000	2.14072	HexNAc(3)(x)	M8	0
3	270	281	274	N276	V.IRSDNFTNNAKT.I	HexNAc(4)Hex(3)	True-positive	218.38	221000000	28.6727	HexNAc(4)(x)	M7	0
4	270	281	274	N276	V.IRSDNFTNNAKT.I	HexNAc(3)Hex(4)Fuc(1)	True-positive	132.33	27000000	3.503	HexNAc(3)(F)(x)	M6	0
5	270	281	274	N276	V.IRSDNFTNNAKT.I	HexNAc(3)Hex(5)	True-positive	62.46	23300000	3.02296	HYBRID	M5	5.50101
6	270	281	274	N276	V.IRSDNFTNNAKT.I	HexNAc(5)Hex(3)	True-positive	30	23000000	2.98404	HexNAc(5)(x)	M4	0
7	270	281	274	N276	V.IRSDNFTNNAKT.I	HexNAc(4)Hex(4)Fuc(1)	True-positive	79.66	13100000	1.6996	HexNAc(4)(F)(x)	M3	0
8	270	281	274	N276	V.IRSDNFTNNAKT.I	HexNAc(4)Hex(5)	True-positive	189	120000000	15.5689	HexNAc(4)(x)	FM	0
9	270	281	274	N276	V.IRSDNFTNNAKT.I	HexNAc(5)Hex(4)	True-positive	146.81	27200000	3.52895	HexNAc(5)(x)	HYBRID	3.02296
10	270	281	274	N276	V.IRSDNFTNNAKT.I	HexNAc(4)Hex(5)Fuc(1)	True-positive	201.29	114000000	14.7904	HexNAc(4)(F)(x)	FHYBRID	0
11	270	281	274	N276	V.IRSDNFTNNAKT.I	HexNAc(5)Hex(4)Fuc(1)	True-positive	144.68	29300000	3.8014	HexNAc(5)(F)(x)	HexNAc(3)(x)	4.1517
12	270	281	274	N276	V.IRSDNFTNNAKT.I	HexNAc(4)Hex(5)NeuAc(1)	True-positive	248.18	27300000	3.54192	HexNAc(4)(x)	HexNAc(3)(F)(x)	3.503
13	270	281	274	N276	V.IRSDNFTNNAKT.I	HexNAc(4)Hex(5)Fuc(2)	True-positive	34.8	468000	0.0607187	HexNAc(4)(F)(x)	HexNAc(4)(x)	47.7835
14	270	281	274	N276	V.IRSDNFTNNAKT.I	HexNAc(5)Hex(6)	True-positive	113.4	26700000	3.46408	HexNAc(5)(x)	HexNAc(4)(F)(x)	19.444
15	270	281	274	N276	V.IRSDNFTNNAKT.I	HexNAc(4)Hex(5)Fuc(1)NeuAc(1)	True-positive	226.64	20600000	2.67266	HexNAc(4)(F)(x)	HexNAc(5)(x)	9.97706
16	270	281	274	N276	V.IRSDNFTNNAKT.I	HexNAc(4)Hex(5)Fuc(3)	True-positive	45.61	1700000	0.220559	HexNAc(4)(F)(x)	HexNAc(5)(F)(x)	6.61678
17	270	281	274	N276	V.IRSDNFTNNAKT.I	HexNAc(5)Hex(6)Fuc(1)	True-positive	47.04	21700000	2.81537	HexNAc(5)(F)(x)	HexNAc(6+)(x)	0
18												HexNAc(6+)(F)(x)	0
19												Unoccupied	0
20												Core	0

## Sheet: T.IIVQLKESVEINCT.R
	Start_x000D_ AA	End_x000D_ AA	Var. Pos._x000D_ Protein	Hxb2 Env coords	Sequence	Glycans	Validate	Score	XIC area_x000D_ summed	Percentage	Classification	Glycan class	Class percentage	Oligomannose	Hybrid	Complex	Unoccupied	Core	Fucose	NeuAc/NeuGc
0	282	295	293	N295	T.IIVQLKESVEINCT.R	HexNAc(2)Hex(3)	True-positive	45.53	1450000000	100	M3	M9GLC	0	100	0	0	0	0	0	0
1												M9	0
2												M8	0
3												M7	0
4												M6	0
5												M5	0
6												M4	0
7												M3	100
8												FM	0
9												HYBRID	0
10												FHYBRID	0
11												HexNAc(3)(x)	0
12												HexNAc(3)(F)(x)	0
13												HexNAc(4)(x)	0
14												HexNAc(4)(F)(x)	0
15												HexNAc(5)(x)	0
16												HexNAc(5)(F)(x)	0
17												HexNAc(6+)(x)	0
18												HexNAc(6+)(F)(x)	0
19												Unoccupied	0
20												Core	0

[truncated: 9 more sheets: N.NNTR.K, Y.TTGEIIGDIRQAHCNISR.A, S.RAKWNDTLKQIV.I, V.IKLREQFENKTIV.F, T.IVFNHS.S, V.MHSFNCGGEFFYCNST.Q, T.QLFNST.W, Y.APPIRGQIRCSSNITGL.L, T.RDGGINENGTEIFRPG.G]
