# Supplementary material for: Impact of stabilizing mutations on the antigenic profile and glycosylation of membrane-expressed HIV-1 envelope glycoprotein
Source: PLoS Pathog. 2023 Aug 7;19(8):e1011452. doi: 10.1371/journal.ppat.1011452 (PMC10434953; doi:10.1371/journal.ppat.1011452)
Supplement: S1 File — (ZIP) [file ppat.1011452.s017.zip › Table_C.xlsx]

## Sheet: Table of compositions
JRFL SOS 160dCT E168K+N189A "parent" VLP (2020)
	N88	N156	N160	N187	N241	N276	N332	N339	N356	N362	N448	N463	N611	N616	N637
M9GLC	0	0	0	0	0	0	0	0	0	0	0	0	0	0	0
M9	0	8.50143	0	0	1.13917	0	12.0701	4.14747	0	0.444318	89.7704	0	0	0.205965	0
M8	0	31.919	8.13335	0	10.5928	0	81.4368	48.8479	0	64.1793	10.2296	0	0	0.191191	0
M7	0	48.149	23.5143	0	49.4844	0	2.15226	32.5214	0	24.127	0	0	0	0.722182	0
M6	0.927459	6.50746	28.507	0	30.1546	0	0	12.1791	0	9.47561	0	0	0	0	0
M5	1.63962	2.20264	28.507	0.12589	4.43298	0	0	2.30415	0	0.773974	0	0	0	0.429311	0
M4	0	0	0	0	0	0	0	0	0	0	0	0	0	0	0
M3	0	0	0	0	0	0	0	0	0	0	0	0	0	0	0
FM	0	0	0	0	0	0	0	0	0	0	0	0	0	0	0
HYBRID	2.45666	1.85486	11.3384	0	4.00772	2.75994	0	0	0	0.598476	0	0	0	5.46459	0
FHYBRID	6.98355	0	0	0	0.188402	1.01726	0	0	0.534727	0	0	0	0	15.5821	0
HexNAc(3)(x)	0	0	0	0	0	0	0	0	0	0	0	0	0	0	0
HexNAc(3)(F)(x)	0	0	0	0	0	0	0	0	0	0	0	0	0	1.62339	0
HexNAc(4)(x)	7.53561	0	0	0	0	38.1889	0	0	0	0	0	0	0	0	0
HexNAc(4)(F)(x)	45.4908	0	0	29.1801	0	30.9347	0	0	26.5153	0	0	27.8827	0	47.2938	23.4104
HexNAc(5)(x)	10.864	0	0	0	0	6.53715	0	0	0	0	0	0	0	0	0
HexNAc(5)(F)(x)	24.1024	0	0	60.4755	0	20.562	0	0	31.6087	0	0	46.2033	16.1074	22.4041	0
HexNAc(6)(x)	0	0	0	0	0	0	4.34087	0	0	0	0	0	0	0	0
HexNAc(6)(F)(x)	0	0	0	10.2185	0	0	0	0	41.3413	0	0	25.914	83.8926	6.08336	76.5896
Unoccupied	0	0.8656	0	0	0	0	0	0	0	0.40132	0	0	0	0	0
Core	0	0	0	0	0	0	0	0	0	0	0	0	0	0	0

## Sheet: Summary table
	N88	N156	N160	N187	N241	N276	N332	N339	N356	N362	N448	N463	N611	N616	N637
Oligomannose	2.56708	97.2795	88.6616	0.12589	95.8039	0	95.6591	100	0	99.0002	100	0	0	1.54865	0
Hybrid	9.44021	1.85486	11.3384	0	4.19612	3.7772	0	0	0.534727	0.598476	0	0	0	21.0467	0
Complex	87.9927	0	0	99.8741	0	96.2228	4.34087	0	99.4653	0	0	100	100	77.4047	100
Unoccupied	0	0.8656	0	0	0	0	0	0	0	0.40132	0	0	0	0	0
Core	0	0	0	0	0	0	0	0	0	0	0	0	0	0	0
Fucose	76.5767	0	0	99.8741	0.188402	52.514	0	0	100	0	0	100	100	92.9868	100
NeuAc/NeuGc	6.5695	0	0	89.3191	1.40206	42.2997	4.34087	0	62.5093	0	0	51.3861	100	57.3869	0

## Sheet: W.ATHACVPTDPNPQEVVLENVTEHF.N
	Start_x000D_ AA	End_x000D_ AA	Var. Pos._x000D_ Protein	Hxb2 Env coords	Sequence	Glycans	Validate	Score	XIC area_x000D_ summed	Percentage	Classification	Glycan class	Class percentage	Oligomannose	Hybrid	Complex	Unoccupied	Core	Fucose	NeuAc/NeuGc
0	70	93	88	N88	W.ATHACVPTDPNPQEVVLENVTEHF.N	HexNAc(4)Hex(5)	True-positive	38.50 - 119.72	94000000	5.18936	HexNAc(4)(x)	M9GLC	0	2.56708	9.44021	87.9927	0	0	76.5767	6.5695
1	70	93	88	N88	W.ATHACVPTDPNPQEVVLENVTEHF.N	HexNAc(4)Hex(5)NeuAc(1)	True-positive	30.00 - 173.84	42500000	2.34625	HexNAc(4)(x)	M9	0
2	70	93	88	N88	W.ATHACVPTDPNPQEVVLENVTEHF.N	HexNAc(5)Hex(3)	True-positive	32.2	8090000	0.446616	HexNAc(5)(x)	M8	0
3	70	93	88	N88	W.ATHACVPTDPNPQEVVLENVTEHF.N	HexNAc(5)Hex(4)	True-positive	29.98 - 240.81	150000000	8.28089	HexNAc(5)(x)	M7	0
4	70	93	88	N88	W.ATHACVPTDPNPQEVVLENVTEHF.N	HexNAc(5)Hex(5)	True-positive	152.12 - 186.96	38700000	2.13647	HexNAc(5)(x)	M6	0.927459
5	70	93	88	N88	W.ATHACVPTDPNPQEVVLENVTEHF.N	HexNAc(4)Hex(3)Fuc(1)	True-positive	52.84	7020000	0.387546	HexNAc(4)(F)(x)	M5	1.63962
6	70	93	88	N88	W.ATHACVPTDPNPQEVVLENVTEHF.N	HexNAc(4)Hex(4)Fuc(1)	True-positive	35.47 - 166.01	35300000	1.94877	HexNAc(4)(F)(x)	M4	0
7	70	93	88	N88	W.ATHACVPTDPNPQEVVLENVTEHF.N	HexNAc(4)Hex(4)Fuc(2)	True-positive	29.98 - 80.09	27800000	1.53472	HexNAc(4)(F)(x)	M3	0
8	70	93	88	N88	W.ATHACVPTDPNPQEVVLENVTEHF.N	HexNAc(4)Hex(5)Fuc(1)	True-positive	30.00 - 334.19	302000000	16.6722	HexNAc(4)(F)(x)	FM	0
9	70	93	88	N88	W.ATHACVPTDPNPQEVVLENVTEHF.N	HexNAc(4)Hex(5)Fuc(1)NeuAc(1)	True-positive	30.00 - 279.89	76500000	4.22325	HexNAc(4)(F)(x)	HYBRID	2.45666
10	70	93	88	N88	W.ATHACVPTDPNPQEVVLENVTEHF.N	HexNAc(4)Hex(5)Fuc(2)	True-positive	60.07 - 382.51	329000000	18.1627	HexNAc(4)(F)(x)	FHYBRID	6.98355
11	70	93	88	N88	W.ATHACVPTDPNPQEVVLENVTEHF.N	HexNAc(4)Hex(5)Fuc(3)	True-positive	72.67 - 275.47	46400000	2.56155	HexNAc(4)(F)(x)	HexNAc(3)(x)	0
12	70	93	88	N88	W.ATHACVPTDPNPQEVVLENVTEHF.N	HexNAc(5)Hex(4)Fuc(1)	True-positive	29.99 - 329.26	231000000	12.7526	HexNAc(5)(F)(x)	HexNAc(3)(F)(x)	0
13	70	93	88	N88	W.ATHACVPTDPNPQEVVLENVTEHF.N	HexNAc(5)Hex(4)Fuc(2)	True-positive	149.33 - 237.26	110000000	6.07265	HexNAc(5)(F)(x)	HexNAc(4)(x)	7.53561
14	70	93	88	N88	W.ATHACVPTDPNPQEVVLENVTEHF.N	HexNAc(5)Hex(5)Fuc(1)	True-positive	29.98 - 127.52	65800000	3.63255	HexNAc(5)(F)(x)	HexNAc(4)(F)(x)	45.4908
15	70	93	88	N88	W.ATHACVPTDPNPQEVVLENVTEHF.N	HexNAc(5)Hex(5)Fuc(2)	True-positive	128.24	15000000	0.828089	HexNAc(5)(F)(x)	HexNAc(5)(x)	10.864
16	70	93	88	N88	W.ATHACVPTDPNPQEVVLENVTEHF.N	HexNAc(5)Hex(6)Fuc(1)	True-positive	30	5390000	0.29756	HexNAc(5)(F)(x)	HexNAc(5)(F)(x)	24.1024
17	70	93	88	N88	W.ATHACVPTDPNPQEVVLENVTEHF.N	HexNAc(5)Hex(6)Fuc(2)	True-positive	109.85	9400000	0.518936	HexNAc(5)(F)(x)	HexNAc(6+)(x)	0
18	70	93	88	N88	W.ATHACVPTDPNPQEVVLENVTEHF.N	HexNAc(3)Hex(5)Fuc(1)	True-positive	105.35 - 208.01	80300000	4.43304	FHYBRID	HexNAc(6+)(F)(x)	0
19	70	93	88	N88	W.ATHACVPTDPNPQEVVLENVTEHF.N	HexNAc(3)Hex(6)Fuc(1)	True-positive	29.98 - 204.36	46200000	2.55051	FHYBRID	Unoccupied	0
20	70	93	88	N88	W.ATHACVPTDPNPQEVVLENVTEHF.N	HexNAc(3)Hex(5)	True-positive	30.00 - 51.94	19200000	1.05995	HYBRID	Core	0
21	70	93	88	N88	W.ATHACVPTDPNPQEVVLENVTEHF.N	HexNAc(3)Hex(6)	True-positive	45.45 - 90.01	25300000	1.39671	HYBRID
22	70	93	88	N88	W.ATHACVPTDPNPQEVVLENVTEHF.N	HexNAc(2)Hex(5)	True-positive	87.15	29700000	1.63962	M5
23	70	93	88	N88	W.ATHACVPTDPNPQEVVLENVTEHF.N	HexNAc(2)Hex(6)	True-positive	30.00 - 39.61	16800000	0.927459	M6

## Sheet: M.ERGEIKNCSF.N
	Start_x000D_ AA	End_x000D_ AA	Var. Pos._x000D_ Protein	Hxb2 Env coords	Sequence	Glycans	Validate	Score	XIC area_x000D_ summed	Percentage	Classification	Glycan class	Class percentage	Oligomannose	Hybrid	Complex	Unoccupied	Core	Fucose	NeuAc/NeuGc
0	148	157			M.ERGEIKNCSF.N		True-positive	384.93	11200000	0.8656	Unoccupied	M9GLC	0	97.2795	1.85486	0	0.8656	0	0	0
1	148	157	154	N156	M.ERGEIKNCSF.N	HexNAc(2)Hex(5)	True-positive	38.39	28500000	2.20264	M5	M9	8.50143
2	148	157	154	N156	M.ERGEIKNCSF.N	HexNAc(2)Hex(6)	True-positive	91.36 - 211.05	84200000	6.50746	M6	M8	31.919
3	148	157	154	N156	M.ERGEIKNCSF.N	HexNAc(2)Hex(7)	True-positive	152.88 - 560.65	623000000	48.149	M7	M7	48.149
4	148	157	154	N156	M.ERGEIKNCSF.N	HexNAc(2)Hex(8)	True-positive	307.86 - 579.33	413000000	31.919	M8	M6	6.50746
5	148	157	154	N156	M.ERGEIKNCSF.N	HexNAc(2)Hex(9)	True-positive	413.38	110000000	8.50143	M9	M5	2.20264
6	148	157	154	N156	M.ERGEIKNCSF.N	HexNAc(3)Hex(6)	True-positive	298.28	24000000	1.85486	HYBRID	M4	0
7												M3	0
8												FM	0
9												HYBRID	1.85486
10												FHYBRID	0
11												HexNAc(3)(x)	0
12												HexNAc(3)(F)(x)	0
13												HexNAc(4)(x)	0
14												HexNAc(4)(F)(x)	0
15												HexNAc(5)(x)	0
16												HexNAc(5)(F)(x)	0
17												HexNAc(6+)(x)	0
18												HexNAc(6+)(F)(x)	0
19												Unoccupied	0.8656
20												Core	0

## Sheet: F.NITTSIRDKVQKEY.A
	Start_x000D_ AA	End_x000D_ AA	Var. Pos._x000D_ Protein	Hxb2 Env coords	Sequence	Glycans	Validate	Score	XIC area_x000D_ summed	Percentage	Classification	Glycan class	Class percentage	Oligomannose	Hybrid	Complex	Unoccupied	Core	Fucose	NeuAc/NeuGc
0	158	171	158	N160	F.NITTSIRDKVQKEY.A	HexNAc(2)Hex(5)	True-positive	63.08 - 568.02	354000000	28.507	M5	M9GLC	0	88.6616	11.3384	0	0	0	0	0
1	158	171	158	N160	F.NITTSIRDKVQKEY.A	HexNAc(2)Hex(6)	True-positive	36.03 - 597.48	354000000	28.507	M6	M9	0
2	158	171	158	N160	F.NITTSIRDKVQKEY.A	HexNAc(2)Hex(7)	True-positive	29.99 - 541.97	292000000	23.5143	M7	M8	8.13335
3	158	171	158	N160	F.NITTSIRDKVQKEY.A	HexNAc(2)Hex(8)	True-positive	29.99 - 270.03	101000000	8.13335	M8	M7	23.5143
4	158	171	158	N160	F.NITTSIRDKVQKEY.A	HexNAc(3)Hex(5)	True-positive	29.99 - 114.52	55600000	4.47737	HYBRID	M6	28.507
5	158	171	158	N160	F.NITTSIRDKVQKEY.A	HexNAc(3)Hex(6)	True-positive	29.99 - 325.59	85200000	6.86101	HYBRID	M5	28.507
6												M4	0
7												M3	0
8												FM	0
9												HYBRID	11.3384
10												FHYBRID	0
11												HexNAc(3)(x)	0
12												HexNAc(3)(F)(x)	0
13												HexNAc(4)(x)	0
14												HexNAc(4)(F)(x)	0
15												HexNAc(5)(x)	0
16												HexNAc(5)(F)(x)	0
17												HexNAc(6+)(x)	0
18												HexNAc(6+)(F)(x)	0
19												Unoccupied	0
20												Core	0

## Sheet: Y.KLDVVPIDNNATSY.R
	Start_x000D_ AA	End_x000D_ AA	Var. Pos._x000D_ Protein	Hxb2 Env coords	Sequence	Glycans	Validate	Score	XIC area_x000D_ summed	Percentage	Classification	Glycan class	Class percentage	Oligomannose	Hybrid	Complex	Unoccupied	Core	Fucose	NeuAc/NeuGc
0	176	189	185	N187	Y.KLDVVPIDNNATSY.R	HexNAc(2)Hex(5)	True-positive	44.26	4190000	0.12589	M5	M9GLC	0	0.12589	0	99.8741	0	0	99.8741	89.3191
1	176	189	185	N187	Y.KLDVVPIDNNATSY.R	HexNAc(4)Hex(3)Fuc(1)	True-positive	66.76	12300000	0.369559	HexNAc(4)(F)(x)	M9	0
2	176	189	185	N187	Y.KLDVVPIDNNATSY.R	HexNAc(4)Hex(4)Fuc(1)	True-positive	29.99 - 135.48	20300000	0.609923	HexNAc(4)(F)(x)	M8	0
3	176	189	185	N187	Y.KLDVVPIDNNATSY.R	HexNAc(4)Hex(4)Fuc(1)NeuAc(1)	True-positive	29.99 - 101.04	19800000	0.5949	HexNAc(4)(F)(x)	M7	0
4	176	189	185	N187	Y.KLDVVPIDNNATSY.R	HexNAc(4)Hex(5)Fuc(1)	True-positive	110.08	40300000	1.21083	HexNAc(4)(F)(x)	M6	0
5	176	189	185	N187	Y.KLDVVPIDNNATSY.R	HexNAc(4)Hex(5)Fuc(1)NeuAc(1)	True-positive	29.99 - 273.14	160000000	4.80727	HexNAc(4)(F)(x)	M5	0.12589
6	176	189	185	N187	Y.KLDVVPIDNNATSY.R	HexNAc(4)Hex(5)Fuc(1)NeuAc(2)	True-positive	29.98 - 261.98	708000000	21.2722	HexNAc(4)(F)(x)	M4	0
7	176	189	185	N187	Y.KLDVVPIDNNATSY.R	HexNAc(4)Hex(5)Fuc(2)	True-positive	30	10500000	0.315477	HexNAc(4)(F)(x)	M3	0
8	176	189	185	N187	Y.KLDVVPIDNNATSY.R	HexNAc(5)Hex(4)Fuc(1)	True-positive	40.11 - 160.03	80600000	2.42166	HexNAc(5)(F)(x)	FM	0
9	176	189	185	N187	Y.KLDVVPIDNNATSY.R	HexNAc(5)Hex(4)Fuc(1)NeuAc(1)	True-positive	30.00 - 203.90	265000000	7.96205	HexNAc(5)(F)(x)	HYBRID	0
10	176	189	185	N187	Y.KLDVVPIDNNATSY.R	HexNAc(5)Hex(4)Fuc(1)NeuAc(2)	True-positive	29.98 - 178.12	300000000	9.01364	HexNAc(5)(F)(x)	FHYBRID	0
11	176	189	185	N187	Y.KLDVVPIDNNATSY.R	HexNAc(5)Hex(4)Fuc(2)NeuAc(1)	True-positive	29.99 - 84.50	66300000	1.99201	HexNAc(5)(F)(x)	HexNAc(3)(x)	0
12	176	189	185	N187	Y.KLDVVPIDNNATSY.R	HexNAc(5)Hex(5)Fuc(1)	True-positive	29.99 - 292.06	151000000	4.53686	HexNAc(5)(F)(x)	HexNAc(3)(F)(x)	0
13	176	189	185	N187	Y.KLDVVPIDNNATSY.R	HexNAc(5)Hex(5)Fuc(1)NeuAc(1)	True-positive	29.99 - 165.61	239000000	7.18086	HexNAc(5)(F)(x)	HexNAc(4)(x)	0
14	176	189	185	N187	Y.KLDVVPIDNNATSY.R	HexNAc(5)Hex(5)Fuc(1)NeuAc(2)	True-positive	30.00 - 256.23	138000000	4.14627	HexNAc(5)(F)(x)	HexNAc(4)(F)(x)	29.1801
15	176	189	185	N187	Y.KLDVVPIDNNATSY.R	HexNAc(5)Hex(6)Fuc(1)NeuAc(1)	True-positive	29.99 - 49.26	49900000	1.49927	HexNAc(5)(F)(x)	HexNAc(5)(x)	0
16	176	189	185	N187	Y.KLDVVPIDNNATSY.R	HexNAc(5)Hex(6)Fuc(1)NeuAc(2)	True-positive	29.99 - 112.19	132000000	3.966	HexNAc(5)(F)(x)	HexNAc(5)(F)(x)	60.4755
17	176	189	185	N187	Y.KLDVVPIDNNATSY.R	HexNAc(5)Hex(6)Fuc(1)NeuAc(3)	True-positive	29.99 - 51.15	591000000	17.7569	HexNAc(5)(F)(x)	HexNAc(6+)(x)	0
18	176	189	185	N187	Y.KLDVVPIDNNATSY.R	HexNAc(6)Hex(3)Fuc(1)NeuAc(1)	True-positive	30.00 - 71.03	46800000	1.40613	HexNAc(6+)(F)(x)	HexNAc(6+)(F)(x)	10.2185
19	176	189	185	N187	Y.KLDVVPIDNNATSY.R	HexNAc(6)Hex(5)Fuc(1)NeuAc(1)	True-positive	30	44200000	1.32801	HexNAc(6+)(F)(x)	Unoccupied	0
20	176	189	185	N187	Y.KLDVVPIDNNATSY.R	HexNAc(6)Hex(5)Fuc(1)NeuAc(2)	True-positive	29.99 - 115.89	144000000	4.32655	HexNAc(6+)(F)(x)	Core	0
21	176	189	185	N187	Y.KLDVVPIDNNATSY.R	HexNAc(6)Hex(6)Fuc(1)	True-positive	29.99 - 104.50	36300000	1.09065	HexNAc(6+)(F)(x)
22	176	189	185	N187	Y.KLDVVPIDNNATSY.R	HexNAc(6)Hex(6)Fuc(1)NeuAc(1)	True-positive	29.98 - 91.21	68800000	2.06713	HexNAc(6+)(F)(x)

## Sheet: F.NGKGPCKNVSTVQ.C
	Start_x000D_ AA	End_x000D_ AA	Var. Pos._x000D_ Protein	Hxb2 Env coords	Sequence	Glycans	Validate	Score	XIC area_x000D_ summed	Percentage	Classification	Glycan class	Class percentage	Oligomannose	Hybrid	Complex	Unoccupied	Core	Fucose	NeuAc/NeuGc
0	232	244	239	N241	F.NGKGPCKNVSTVQ.C	HexNAc(2)Hex(5)	True-positive	340.23	172000000	4.43298	M5	M9GLC	0	95.8039	4.19612	0	0	0	0.188402	1.40206
1	232	244	239	N241	F.NGKGPCKNVSTVQ.C	HexNAc(2)Hex(6)	True-positive	29.98 - 408.97	1170000000	30.1546	M6	M9	1.13917
2	232	244	239	N241	F.NGKGPCKNVSTVQ.C	HexNAc(2)Hex(7)	True-positive	29.99 - 397.31	1920000000	49.4844	M7	M8	10.5928
3	232	244	239	N241	F.NGKGPCKNVSTVQ.C	HexNAc(2)Hex(8)	True-positive	30.00 - 366.24	411000000	10.5928	M8	M7	49.4844
4	232	244	239	N241	F.NGKGPCKNVSTVQ.C	HexNAc(2)Hex(9)	True-positive	281.93	44200000	1.13917	M9	M6	30.1546
5	232	244	239	N241	F.NGKGPCKNVSTVQ.C	HexNAc(3)Hex(5)	True-positive	72.08	22200000	0.572163	HYBRID	M5	4.43298
6	232	244	239	N241	F.NGKGPCKNVSTVQ.C	HexNAc(3)Hex(6)	True-positive	256.96	78900000	2.0335	HYBRID	M4	0
7	232	244	239	N241	F.NGKGPCKNVSTVQ.C	HexNAc(3)Hex(6)Fuc(1)	True-positive	30	7310000	0.188402	FHYBRID	M3	0
8	232	244	239	N241	F.NGKGPCKNVSTVQ.C	HexNAc(3)Hex(6)NeuAc(1)	True-positive	30.00 - 51.28	54400000	1.40206	HYBRID	FM	0
9												HYBRID	4.00772
10												FHYBRID	0.188402
11												HexNAc(3)(x)	0
12												HexNAc(3)(F)(x)	0
13												HexNAc(4)(x)	0
14												HexNAc(4)(F)(x)	0
15												HexNAc(5)(x)	0
16												HexNAc(5)(F)(x)	0
17												HexNAc(6+)(x)	0
18												HexNAc(6+)(F)(x)	0
19												Unoccupied	0
20												Core	0

## Sheet: R.SDNFTNNAK.T
	Start_x000D_ AA	End_x000D_ AA	Var. Pos._x000D_ Protein	Hxb2 Env coords	Sequence	Glycans	Validate	Score	XIC area_x000D_ summed	Percentage	Classification	Glycan class	Class percentage	Oligomannose	Hybrid	Complex	Unoccupied	Core	Fucose	NeuAc/NeuGc
0	272	280	274	N276	R.SDNFTNNAK.T	HexNAc(3)Hex(5)	29.97 - 64.91	True-positive	1050000	0.875511	HYBRID	M9GLC	0	0	3.7772	96.2228	0	0	52.514	42.2997
1	272	280	274	N276	R.SDNFTNNAK.T	HexNAc(3)Hex(5)Fuc(1)	30.00 - 30.00	True-positive	1220000	1.01726	FHYBRID	M9	0
2	272	280	274	N276	R.SDNFTNNAK.T	HexNAc(3)Hex(5)NeuAc(1)	30	True-positive	1150000	0.958893	HYBRID	M8	0
3	272	280	274	N276	R.SDNFTNNAK.T	HexNAc(3)Hex(6)	29.99 - 101.91	True-positive	1110000	0.92554	HYBRID	M7	0
4	272	280	274	N276	R.SDNFTNNAK.T	HexNAc(4)Hex(5)	30.00 - 409.38	True-positive	22700000	18.9277	HexNAc(4)(x)	M6	0
5	272	280	274	N276	R.SDNFTNNAK.T	HexNAc(4)Hex(5)Fuc(1)	30.00 - 348.65	True-positive	25900000	21.5959	HexNAc(4)(F)(x)	M5	0
6	272	280	274	N276	R.SDNFTNNAK.T	HexNAc(4)Hex(5)Fuc(1)NeuAc(1)	30.00 - 204.09	True-positive	11200000	9.33878	HexNAc(4)(F)(x)	M4	0
7	272	280	274	N276	R.SDNFTNNAK.T	HexNAc(4)Hex(5)NeuAc(1)	29.99 - 378.91	True-positive	23100000	19.2612	HexNAc(4)(x)	M3	0
8	272	280	274	N276	R.SDNFTNNAK.T	HexNAc(5)Hex(4)Fuc(1)	69.19 - 288.90	True-positive	11700000	9.75569	HexNAc(5)(F)(x)	FM	0
9	272	280	274	N276	R.SDNFTNNAK.T	HexNAc(5)Hex(6)Fuc(1)	29.99 - 201.39	True-positive	5520000	4.60268	HexNAc(5)(F)(x)	HYBRID	2.75994
10	272	280	274	N276	R.SDNFTNNAK.T	HexNAc(5)Hex(6)Fuc(1)NeuAc(1)	29.97 - 203.59	True-positive	7440000	6.20362	HexNAc(5)(F)(x)	FHYBRID	1.01726
11	272	280	274	N276	R.SDNFTNNAK.T	HexNAc(5)Hex(6)NeuAc(1)	29.97 - 127.52	True-positive	7840000	6.53715	HexNAc(5)(x)	HexNAc(3)(x)	0
12												HexNAc(3)(F)(x)	0
13												HexNAc(4)(x)	38.1889
14												HexNAc(4)(F)(x)	30.9347
15												HexNAc(5)(x)	6.53715
16												HexNAc(5)(F)(x)	20.562
17												HexNAc(6+)(x)	0
18												HexNAc(6+)(F)(x)	0
19												Unoccupied	0
20												Core	0

## Sheet: C.NISRAKW.N
	Start_x000D_ AA	End_x000D_ AA	Var. Pos._x000D_ Protein	Hxb2 Env coords	Sequence	Glycans	Validate	Score	XIC area_x000D_ summed	Percentage	Classification	Glycan class	Class percentage	Oligomannose	Hybrid	Complex	Unoccupied	Core	Fucose	NeuAc/NeuGc
0	329	335	329	N332	C.NISRAKW.N	HexNAc(2)Hex(7)	True-positive	164.01 - 251.19	29600000	2.15226	M7	M9GLC	0	95.6591	0	4.34087	0	0	0	4.34087
1	329	335	329	N332	C.NISRAKW.N	HexNAc(2)Hex(8)	True-positive	88.42 - 405.44	1120000000	81.4368	M8	M9	12.0701
2	329	335	329	N332	C.NISRAKW.N	HexNAc(2)Hex(9)	True-positive	180.39 - 371.06	166000000	12.0701	M9	M8	81.4368
3	329	335	329	N332	C.NISRAKW.N	HexNAc(6)Hex(7)NeuAc(3)	True-positive	30.00 - 30.00	59700000	4.34087	HexNAc(6+)(x)	M7	2.15226
4												M6	0
5												M5	0
6												M4	0
7												M3	0
8												FM	0
9												HYBRID	0
10												FHYBRID	0
11												HexNAc(3)(x)	0
12												HexNAc(3)(F)(x)	0
13												HexNAc(4)(x)	0
14												HexNAc(4)(F)(x)	0
15												HexNAc(5)(x)	0
16												HexNAc(5)(F)(x)	0
17												HexNAc(6+)(x)	4.34087
18												HexNAc(6+)(F)(x)	0
19												Unoccupied	0
20												Core	0

## Sheet: W.NDTLKQIVIKL.R
	Start_x000D_ AA	End_x000D_ AA	Var. Pos._x000D_ Protein	Hxb2 Env coords	Sequence	Glycans	Validate	Score	XIC area_x000D_ summed	Percentage	Classification	Glycan class	Class percentage	Oligomannose	Hybrid	Complex	Unoccupied	Core	Fucose	NeuAc/NeuGc
0	336	346	336	N339	W.NDTLKQIVIKL.R	HexNAc(2)Hex(5)	True-positive	454.15	17500000	2.30415	M5	M9GLC	0	100	0	0	0	0	0	0
1	336	346	336	N339	W.NDTLKQIVIKL.R	HexNAc(2)Hex(6)	True-positive	202.43 - 409.87	92500000	12.1791	M6	M9	4.14747
2	336	346	336	N339	W.NDTLKQIVIKL.R	HexNAc(2)Hex(7)	True-positive	305.33 - 653.86	247000000	32.5214	M7	M8	48.8479
3	336	346	336	N339	W.NDTLKQIVIKL.R	HexNAc(2)Hex(8)	True-positive	140.10 - 689.64	371000000	48.8479	M8	M7	32.5214
4	336	346	336	N339	W.NDTLKQIVIKL.R	HexNAc(2)Hex(9)	True-positive	161.76 - 211.32	31500000	4.14747	M9	M6	12.1791
5												M5	2.30415
6												M4	0
7												M3	0
8												FM	0
9												HYBRID	0
10												FHYBRID	0
11												HexNAc(3)(x)	0
12												HexNAc(3)(F)(x)	0
13												HexNAc(4)(x)	0
14												HexNAc(4)(F)(x)	0
15												HexNAc(5)(x)	0
16												HexNAc(5)(F)(x)	0
17												HexNAc(6+)(x)	0
18												HexNAc(6+)(F)(x)	0
19												Unoccupied	0
20												Core	0

[truncated: 7 more sheets: L.REQFENKTIVF.N, F.NHSSGGDPEIVMH.S, Y.APPIRGQIRCSSNITGL.L, L.TRDGGINENGTEIF.R, W.NASW.S, W.SNKSLDRIW.N, W.EREIDNYTSEIY.T]
