# Supplementary material for: Impact of stabilizing mutations on the antigenic profile and glycosylation of membrane-expressed HIV-1 envelope glycoprotein
Source: PLoS Pathog. 2023 Aug 7;19(8):e1011452. doi: 10.1371/journal.ppat.1011452 (PMC10434953; doi:10.1371/journal.ppat.1011452)
Supplement: S1 File — (ZIP) [file ppat.1011452.s017.zip › Table_D.xlsx]

## Sheet: Table of compositions
JRFL SOS 160dCT E168K+N189A "parent" VLP (2021)
	N88	N156	N160	N187	N241	N262	N276	N295	N301	N332	N339	N356	N362	N386	N448	N463	N616	N637
M9GLC	0	0	0	0.199912	0	0	0	0	0	0	0	0	0	0	0	0	0	0
M9	0	100	0	0	0	89.3243	0	24.6144	0	6.66801	3.64192	0	0	65.2278	82.8897	0	0	0
M8	0	0	0	0	0	0	0	0	0	85.3237	34.5346	0.0488794	53.4892	34.7722	13.4067	0	0	0
M7	0	0	3.10532	0	21.6015	0	0	0	0	3.00312	33.8797	0	33.3688	0	1.34067	0	0	0
M6	0	0	26.1445	0	59.0755	0	0	0	0	0	16.9611	0	13.142	0	0.764441	0	0	0
M5	0	0	43.9654	0	8.65	0	0.177747	0	0	0	7.58537	0	0	0	0	0	0	0
M4	0	0	5.54903	0	3.11062	0	0	13.5779	0	0	0.541812	0	0	0	0	0	0	0
M3	0	0	0	0	0	0	0	42.2584	0	0	0	0	0	0	0	0	0	0
FM	0	0	0	4.90283	0	0	0	0	0	0	0	0	0	0	0	0	0	0
HYBRID	0	0	0	0	2.91527	0	1.07685	0	2.15079	0	0	0	0	0	0	0	0	0
FHYBRID	0	0	0	0	0	0	1.06193	0	0	0	0	0.488794	0	0	0	0	0	0
HexNAc(3)(x)	0	0	0	0	0	7.39349	5.13848	0	0	0	0	0	0	0	0	0	0	0
HexNAc(3)(F)(x)	0	0	0	0	0	0	0.364091	0	6.11317	0	0	0.0845943	0	0	0	0	0	0
HexNAc(4)(x)	15.4308	0	0	0	0.85279	0	29.0729	0	0	0	0.452295	0	0	0	0	0	0	0
HexNAc(4)(F)(x)	75.7768	0	0	45.9748	0	2.12659	32.7441	0	0	0	0.134628	33.8917	0	0	0	13.6198	0	0
HexNAc(5)(x)	8.79237	0	0	0	2.81759	0	13.8354	0	0	0	0	0	0	0	0	0	97.8159	46.6746
HexNAc(5)(F)(x)	0	0	0	44.6049	0.976764	0	8.73312	0.307862	91.736	0	0	34.6873	0	0	0	19.2261	0	40.1425
HexNAc(6)(x)	0	0	0	0	0	0	5.32862	0	0	0	0.643107	0	0	0	0	0	2.18406	0
HexNAc(6)(F)(x)	0	0	0	4.31757	0	0	2.46671	0	0	0	0	30.7987	0	0	0	67.1541	0	13.1829
Unoccupied	0	0	21.2357	0	0	0	0	19.2414	0	0	0	0	0	0	0	0	0	0
Core	0	0	0	0	0	1.15558	0	0	0	5.00521	1.62544	0	0	0	1.59849	0	0	0

## Sheet: Summary table
	N88	N156	N160	N187	N241	N262	N276	N295	N301	N332	N339	N356	N362	N386	N448	N463	N616	N637
Oligomannose	0	100	78.7643	5.10274	92.4376	89.3243	0.177747	80.4508	0	94.9948	97.1445	0.0488794	100	100	98.4015	0	0	0
Hybrid	0	0	0	0	2.91527	0	2.13878	0	2.15079	0	0	0.488794	0	0	0	0	0	0
Complex	100	0	0	94.8973	4.64714	9.52008	97.6835	0.307862	97.8492	0	1.23003	99.4623	0	0	0	100	100	100
Unoccupied	0	0	21.2357	0	0	0	0	19.2414	0	0	0	0	0	0	0	0	0	0
Core	0	0	0	0	0	1.15558	0	0	0	5.00521	1.62544	0	0	0	1.59849	0	0	0
Fucose	75.7768	0	0	99.8001	0.976764	2.12659	45.37	0.307862	97.8492	0	0.134628	99.9511	0	0	0	100	0	53.3254
NeuAc/NeuGc	23.5523	0	0	80.7677	4.64714	2.12659	33.6379	0.307862	100	0	0.586924	60.9847	0	0	0	48.8408	97.8159	53.3254

## Sheet: K.AYDTEVHNVWATHACVPTDPNPQEVVLE
	Start_x000D_ AA	End_x000D_ AA	Var. Pos._x000D_ Protein	Hxb2 Env coords	Sequence	Glycans	Validate	Score	XIC area_x000D_ summed	Percentage	Classification	Glycan class	Class percentage	Oligomannose	Hybrid	Complex	Unoccupied	Core	Fucose	NeuAc/NeuGc
0	60	97	88,95	N88	K.AYDTEVHNVWATHACVPTDPNPQEVVLENVTEHFNMWK.N	HexNAc(4)Hex(5)NeuAc(1)	367.94	True-positive	16600000	5.86158	HexNAc(4)(x)	M9GLC	0	0	0	100	0	0	75.7768	23.5523
1	60	97	88,95	N88	K.AYDTEVHNVWATHACVPTDPNPQEVVLENVTEHFNMWK.N	HexNAc(4)Hex(5)Fuc(1)	282.31	True-positive	134000000	47.3164	HexNAc(4)(F)(x)	M9	0
2	60	97	88,95	N88	K.AYDTEVHNVWATHACVPTDPNPQEVVLENVTEHFNMWK.N	HexNAc(5)Hex(5)	267.86	True-positive	24900000	8.79237	HexNAc(5)(x)	M8	0
3	60	97	88,95	N88	K.AYDTEVHNVWATHACVPTDPNPQEVVLENVTEHFNMWK.N	HexNAc(4)Hex(5)Fuc(1)NeuAc(1)	262.72	True-positive	50100000	17.6907	HexNAc(4)(F)(x)	M7	0
4	60	97	88,95	N88	K.AYDTEVHNVWATHACVPTDPNPQEVVLENVTEHFNMWK.N	HexNAc(4)Hex(4)Fuc(1)	194.83	True-positive	11700000	4.13136	HexNAc(4)(F)(x)	M6	0
5	60	97	88,95	N88	K.AYDTEVHNVWATHACVPTDPNPQEVVLENVTEHFNMWK.N	HexNAc(4)Hex(5)	171.65 - 242.57	True-positive	27100000	9.56921	HexNAc(4)(x)	M5	0
6	60	97	88,95	N88	K.AYDTEVHNVWATHACVPTDPNPQEVVLENVTEHFNMWK.N	HexNAc(4)Hex(5)Fuc(3)	124.69	True-positive	18800000	6.63842	HexNAc(4)(F)(x)	M4	0
7												M3	0
8												FM	0
9												HYBRID	0
10												FHYBRID	0
11												HexNAc(3)(x)	0
12												HexNAc(3)(F)(x)	0
13												HexNAc(4)(x)	15.4308
14												HexNAc(4)(F)(x)	75.7768
15												HexNAc(5)(x)	8.79237
16												HexNAc(5)(F)(x)	0
17												HexNAc(6+)(x)	0
18												HexNAc(6+)(F)(x)	0
19												Unoccupied	0
20												Core	0

## Sheet: K.NCSF.N
	Start_x000D_ AA	End_x000D_ AA	Var. Pos._x000D_ Protein	Hxb2 Env coords	Sequence	Glycans	Validate	Score	XIC area_x000D_ summed	Percentage	Classification	Glycan class	Class percentage	Oligomannose	Hybrid	Complex	Unoccupied	Core	Fucose	NeuAc/NeuGc
0	154	157	154	N156	K.NCSF.N	HexNAc(2)Hex(9)	True-positive	30	108000000	100	M9	M9GLC	0	100	0	0	0	0	0	0
1												M9	100
2												M8	0
3												M7	0
4												M6	0
5												M5	0
6												M4	0
7												M3	0
8												FM	0
9												HYBRID	0
10												FHYBRID	0
11												HexNAc(3)(x)	0
12												HexNAc(3)(F)(x)	0
13												HexNAc(4)(x)	0
14												HexNAc(4)(F)(x)	0
15												HexNAc(5)(x)	0
16												HexNAc(5)(F)(x)	0
17												HexNAc(6+)(x)	0
18												HexNAc(6+)(F)(x)	0
19												Unoccupied	0
20												Core	0

## Sheet: F.NITTSIRDKVQKEY.A
	Start_x000D_ AA	End_x000D_ AA	Var. Pos._x000D_ Protein	Hxb2 Env coords	Sequence	Glycans	Validate	Score	XIC area_x000D_ summed	Percentage	Classification	Glycan class	Class percentage	Oligomannose	Hybrid	Complex	Unoccupied	Core	Fucose	NeuAc/NeuGc
0	158	171	158	N160	F.NITTSIRDKVQKEY.A	HexNAc(2)Hex(7)	True-positive	341.1	29100000	3.10532	M7	M9GLC	0	78.7643	0	0	21.2357	0	0	0
1	158	171	158	N160	F.NITTSIRDKVQKEY.A	HexNAc(2)Hex(6)	True-positive	339.59 - 348.40	245000000	26.1445	M6	M9	0
2	158	171	158	N160	F.NITTSIRDKVQKEY.A	HexNAc(2)Hex(5)	True-positive	420.32 - 420.33	412000000	43.9654	M5	M8	0
3	158	171	158	N160	F.NITTSIRDKVQKEY.A	HexNAc(2)Hex(4)	True-positive	29.97 - 53.02	52000000	5.54903	M4	M7	3.10532
4	158	171			F.NITTSIRDKVQKEY.A		True-positive	74.31 - 125.29	199000000	21.2357	Unoccupied	M6	26.1445
5												M5	43.9654
6												M4	5.54903
7												M3	0
8												FM	0
9												HYBRID	0
10												FHYBRID	0
11												HexNAc(3)(x)	0
12												HexNAc(3)(F)(x)	0
13												HexNAc(4)(x)	0
14												HexNAc(4)(F)(x)	0
15												HexNAc(5)(x)	0
16												HexNAc(5)(F)(x)	0
17												HexNAc(6+)(x)	0
18												HexNAc(6+)(F)(x)	0
19												Unoccupied	21.2357
20												Core	0

## Sheet: K.LDVVPIDNNATSYR.L
	Start_x000D_ AA	End_x000D_ AA	Var. Pos._x000D_ Protein	Hxb2 Env coords	Sequence	Glycans	Validate	Score	XIC area_x000D_ summed	Percentage	Classification	Glycan class	Class percentage	Oligomannose	Hybrid	Complex	Unoccupied	Core	Fucose	NeuAc/NeuGc
0	177	190	185	N187	K.LDVVPIDNNATSYR.L	HexNAc(5)Hex(5)Fuc(1)	610.97	True-positive	58300000	5.27371	HexNAc(5)(F)(x)	M9GLC	0.199912	5.10274	0	94.8973	0	0	99.8001	80.7677
1	177	190	185	N187	K.LDVVPIDNNATSYR.L	HexNAc(5)Hex(4)Fuc(1)	570.89	True-positive	28300000	2.55996	HexNAc(5)(F)(x)	M9	0
2	177	190	185	N187	K.LDVVPIDNNATSYR.L	HexNAc(5)Hex(4)Fuc(1)NeuAc(2)	554.8	True-positive	60000000	5.42749	HexNAc(5)(F)(x)	M8	0
3	177	190	185	N187	K.LDVVPIDNNATSYR.L	HexNAc(4)Hex(5)Fuc(1)NeuAc(1)	553.92 - 610.45	True-positive	72900000	6.5944	HexNAc(4)(F)(x)	M7	0
4	177	190	185	N187	K.LDVVPIDNNATSYR.L	HexNAc(4)Hex(5)Fuc(1)NeuAc(2)	541.93	True-positive	112000000	10.1313	HexNAc(4)(F)(x)	M6	0
5	177	190	185	N187	K.LDVVPIDNNATSYR.L	HexNAc(5)Hex(4)Fuc(1)NeuAc(1)	506.68	True-positive	28900000	2.61424	HexNAc(5)(F)(x)	M5	0
6	177	190	185	N187	K.LDVVPIDNNATSYR.L	HexNAc(5)Hex(4)Fuc(1)NeuAc(1)	500.85 - 527.47	True-positive	77300000	6.99241	HexNAc(5)(F)(x)	M4	0
7	177	190	185	N187	K.LDVVPIDNNATSYR.L	HexNAc(5)Hex(4)Fuc(1)NeuAc(2)	467.9	True-positive	102000000	9.22673	HexNAc(5)(F)(x)	M3	0
8	177	190	185	N187	K.LDVVPIDNNATSYR.L	HexNAc(4)Hex(5)Fuc(1)NeuAc(2)	443.37 - 503.04	True-positive	238000000	21.529	HexNAc(4)(F)(x)	FM	4.90283
9	177	190	185	N187	K.LDVVPIDNNATSYR.L	HexNAc(4)Hex(5)Fuc(1)NeuAc(1)	397.33	True-positive	15500000	1.4021	HexNAc(4)(F)(x)	HYBRID	0
10	177	190	185	N187	K.LDVVPIDNNATSYR.L	HexNAc(5)Hex(6)Fuc(1)NeuAc(3)	380.16	True-positive	93200000	8.4307	HexNAc(5)(F)(x)	FHYBRID	0
11	177	190	185	N187	K.LDVVPIDNNATSYR.L	HexNAc(5)Hex(6)Fuc(1)NeuAc(2)	346.37 - 359.99	True-positive	45100000	4.07966	HexNAc(5)(F)(x)	HexNAc(3)(x)	0
12	177	190	185	N187	K.LDVVPIDNNATSYR.L	HexNAc(6)Hex(5)Fuc(1)NeuAc(2)	327.84	True-positive	17100000	1.54683	HexNAc(6+)(F)(x)	HexNAc(3)(F)(x)	0
13	177	190	185	N187	K.LDVVPIDNNATSYR.L	HexNAc(6)Hex(7)Fuc(1)NeuAc(3)	253	True-positive	5830000	0.527371	HexNAc(6+)(F)(x)	HexNAc(4)(x)	0
14	177	190	185	N187	K.LDVVPIDNNATSYR.L	HexNAc(2)Hex(11)	33.72	True-positive	2210000	0.199912	M9GLC	HexNAc(4)(F)(x)	45.9748
15	177	190	185	N187	K.LDVVPIDNNATSYR.L	HexNAc(4)Hex(5)Fuc(3)NeuAc(2)	30	True-positive	244000	0.0220718	HexNAc(4)(F)(x)	HexNAc(5)(x)	0
16	177	190	185	N187	K.LDVVPIDNNATSYR.L	HexNAc(2)Hex(4)Fuc(1)	30	True-positive	54200000	4.90283	FM	HexNAc(5)(F)(x)	44.6049
17	177	190	185	N187	K.LDVVPIDNNATSYR.L	HexNAc(6)Hex(7)Fuc(1)NeuAc(4)	30.00 - 287.29	True-positive	24800000	2.24336	HexNAc(6+)(F)(x)	HexNAc(6+)(x)	0
18	177	190	185	N187	K.LDVVPIDNNATSYR.L	HexNAc(4)Hex(5)Fuc(1)	29.97 - 569.50	True-positive	69600000	6.29588	HexNAc(4)(F)(x)	HexNAc(6+)(F)(x)	4.31757
19												Unoccupied	0
20												Core	0

## Sheet: K.NVSTVQCTH.G
	Start_x000D_ AA	End_x000D_ AA	Var. Pos._x000D_ Protein	Hxb2 Env coords	Sequence	Glycans	Validate	Score	XIC area_x000D_ summed	Percentage	Classification	Glycan class	Class percentage	Oligomannose	Hybrid	Complex	Unoccupied	Core	Fucose	NeuAc/NeuGc
0	239	247	239	N241	K.NVSTVQCTH.G	HexNAc(2)Hex(6)	542.65	True-positive	8250000	15.4967	M6	M9GLC	0	92.4376	2.91527	4.64714	0	0	0.976764	4.64714
1	239	247	239	N241	K.NVSTVQCTH.G	HexNAc(2)Hex(6)	487.19	True-positive	23200000	43.5787	M6	M9	0
2	239	247	239	N241	K.NVSTVQCTH.G	HexNAc(2)Hex(7)	472.33	True-positive	11500000	21.6015	M7	M8	0
3	239	247	239	N241	K.NVSTVQCTH.G	HexNAc(2)Hex(5)	407.75 - 433.96	True-positive	4250000	7.98317	M5	M7	21.6015
4	239	247	239	N241	K.NVSTVQCTH.G	HexNAc(3)Hex(6)	381.66	True-positive	1110000	2.08502	HYBRID	M6	59.0755
5	239	247	239	N241	K.NVSTVQCTH.G	HexNAc(2)Hex(5)	296.93	True-positive	355000	0.666829	M5	M5	8.65
6	239	247	239	N241	K.NVSTVQCTH.G	HexNAc(3)Hex(5)	295.5	True-positive	442000	0.83025	HYBRID	M4	3.11062
7	239	247	239	N241	K.NVSTVQCTH.G	HexNAc(2)Hex(4)	276.48	True-positive	1180000	2.2165	M4	M3	0
8	239	247	239	N241	K.NVSTVQCTH.G	HexNAc(2)Hex(4)	194.96	True-positive	476000	0.894115	M4	FM	0
9	239	247	239	N241	K.NVSTVQCTH.G	HexNAc(4)Hex(5)NeuAc(2)	72.41	True-positive	43000	0.0807709	HexNAc(4)(x)	HYBRID	2.91527
10	239	247	239	N241	K.NVSTVQCTH.G	HexNAc(4)Hex(5)NeuAc(2)	62.57	True-positive	411000	0.772019	HexNAc(4)(x)	FHYBRID	0
11	239	247	239	N241	K.NVSTVQCTH.G	HexNAc(5)Hex(6)NeuAc(2)	57.43	True-positive	1500000	2.81759	HexNAc(5)(x)	HexNAc(3)(x)	0
12	239	247	239	N241	K.NVSTVQCTH.G	HexNAc(5)Hex(6)Fuc(2)NeuAc(1)	30	True-positive	520000	0.976764	HexNAc(5)(F)(x)	HexNAc(3)(F)(x)	0
13												HexNAc(4)(x)	0.85279
14												HexNAc(4)(F)(x)	0
15												HexNAc(5)(x)	2.81759
16												HexNAc(5)(F)(x)	0.976764
17												HexNAc(6+)(x)	0
18												HexNAc(6+)(F)(x)	0
19												Unoccupied	0
20												Core	0

## Sheet: R.PVVSTQLLLNGSLAEEEVVIR.S
	Start_x000D_ AA	End_x000D_ AA	Var. Pos._x000D_ Protein	Hxb2 Env coords	Sequence	Glycans	Validate	Score	XIC area_x000D_ summed	Percentage	Classification	Glycan class	Class percentage	Oligomannose	Hybrid	Complex	Unoccupied	Core	Fucose	NeuAc/NeuGc
0	251	271	260	N262	R.PVVSTQLLLNGSLAEEEVVIR.S	HexNAc(2)	86.7	True-positive	2110000	1.15558	Core	M9GLC	0	89.3243	0	9.52008	0	1.15558	2.12659	2.12659
1	251	271	260	N262	R.PVVSTQLLLNGSLAEEEVVIR.S	HexNAc(3)Hex(3)	40.54	True-positive	13500000	7.39349	HexNAc(3)(x)	M9	89.3243
2	251	271	260	N262	R.PVVSTQLLLNGSLAEEEVVIR.S	HexNAc(4)Hex(5)Fuc(1)NeuAc(1)	31.52	True-positive	3680000	2.01541	HexNAc(4)(F)(x)	M8	0
3	251	271	260	N262	R.PVVSTQLLLNGSLAEEEVVIR.S	HexNAc(2)Hex(9)	30.00 - 818.09	True-positive	111000000	60.7909	M9	M7	0
4	251	271	260	N262	R.PVVSTQLLLNGSLAEEEVVIR.S	HexNAc(4)Hex(6)Fuc(1)NeuAc(1)	30.00 - 32.72	True-positive	203000	0.111176	HexNAc(4)(F)(x)	M6	0
5	251	271	260	N262	R.PVVSTQLLLNGSLAEEEVVIR.S	HexNAc(2)Hex(9)	29.98 - 760.33	True-positive	52100000	28.5334	M9	M5	0
6												M4	0
7												M3	0
8												FM	0
9												HYBRID	0
10												FHYBRID	0
11												HexNAc(3)(x)	7.39349
12												HexNAc(3)(F)(x)	0
13												HexNAc(4)(x)	0
14												HexNAc(4)(F)(x)	2.12659
15												HexNAc(5)(x)	0
16												HexNAc(5)(F)(x)	0
17												HexNAc(6+)(x)	0
18												HexNAc(6+)(F)(x)	0
19												Unoccupied	0
20												Core	1.15558

## Sheet: R.SDNFTNNAK.T
	Start_x000D_ AA	End_x000D_ AA	Var. Pos._x000D_ Protein	Hxb2 Env coords	Sequence	Glycans	Validate	Score	XIC area_x000D_ summed	Percentage	Classification	Glycan class	Class percentage	Oligomannose	Hybrid	Complex	Unoccupied	Core	Fucose	NeuAc/NeuGc
0	272	280	274	N276	R.SDNFTNNAK.T	HexNAc(4)Hex(5)	605.42	True-positive	49700000	12.5662	HexNAc(4)(x)	M9GLC	0	0.177747	2.13878	97.6835	0	0	45.37	33.6379
1	272	280	274	N276	R.SDNFTNNAK.T	HexNAc(4)Hex(5)Fuc(1)NeuAc(1)	564.69 - 587.19	True-positive	39000000	9.86079	HexNAc(4)(F)(x)	M9	0
2	272	280	274	N276	R.SDNFTNNAK.T	HexNAc(4)Hex(5)NeuAc(1)	559.19 - 594.32	True-positive	65100000	16.4599	HexNAc(4)(x)	M8	0
3	272	280	274	N276	R.SDNFTNNAK.T	HexNAc(5)Hex(4)	513.42	True-positive	12100000	3.05937	HexNAc(5)(x)	M7	0
4	272	280	274	N276	R.SDNFTNNAK.T	HexNAc(3)Hex(5)Fuc(1)	506.52	True-positive	4200000	1.06193	FHYBRID	M6	0
5	272	280	274	N276	R.SDNFTNNAK.T	HexNAc(5)Hex(6)Fuc(1)	498.57	True-positive	12300000	3.10994	HexNAc(5)(F)(x)	M5	0.177747
6	272	280	274	N276	R.SDNFTNNAK.T	HexNAc(6)Hex(7)NeuAc(1)	471.1	True-positive	6670000	1.68645	HexNAc(6+)(x)	M4	0
7	272	280	274	N276	R.SDNFTNNAK.T	HexNAc(6)Hex(7)	429.52	True-positive	3590000	0.907698	HexNAc(6+)(x)	M3	0
8	272	280	274	N276	R.SDNFTNNAK.T	HexNAc(4)Hex(3)Fuc(1)	405.32	True-positive	1690000	0.427301	HexNAc(4)(F)(x)	FM	0
9	272	280	274	N276	R.SDNFTNNAK.T	HexNAc(5)Hex(6)Fuc(1)NeuAc(1)	387.68	True-positive	6180000	1.56256	HexNAc(5)(F)(x)	HYBRID	1.07685
10	272	280	274	N276	R.SDNFTNNAK.T	HexNAc(3)Hex(4)	386.1	True-positive	823000	0.208088	HexNAc(3)(x)	FHYBRID	1.06193
11	272	280	274	N276	R.SDNFTNNAK.T	HexNAc(6)Hex(7)NeuAc(1)	366.08	True-positive	4190000	1.0594	HexNAc(6+)(x)	HexNAc(3)(x)	5.13848
12	272	280	274	N276	R.SDNFTNNAK.T	HexNAc(3)Hex(4)Fuc(1)	330.96	True-positive	1440000	0.364091	HexNAc(3)(F)(x)	HexNAc(3)(F)(x)	0.364091
13	272	280	274	N276	R.SDNFTNNAK.T	HexNAc(3)Hex(6)	324.13	True-positive	1340000	0.338806	HYBRID	HexNAc(4)(x)	29.0729
14	272	280	274	N276	R.SDNFTNNAK.T	HexNAc(6)Hex(7)Fuc(1)	287.44	True-positive	3520000	0.889999	HexNAc(6+)(F)(x)	HexNAc(4)(F)(x)	32.7441
15	272	280	274	N276	R.SDNFTNNAK.T	HexNAc(5)Hex(6)Fuc(1)	285.21	True-positive	1660000	0.419716	HexNAc(5)(F)(x)	HexNAc(5)(x)	13.8354
16	272	280	274	N276	R.SDNFTNNAK.T	HexNAc(5)Hex(4)	274.93	True-positive	1500000	0.379261	HexNAc(5)(x)	HexNAc(5)(F)(x)	8.73312
17	272	280	274	N276	R.SDNFTNNAK.T	HexNAc(4)Hex(6)	253.2	True-positive	185000	0.0467755	HexNAc(4)(x)	HexNAc(6+)(x)	5.32862
18	272	280	274	N276	R.SDNFTNNAK.T	HexNAc(5)Hex(6)NeuAc(1)	246.01 - 393.40	True-positive	11900000	3.0088	HexNAc(5)(x)	HexNAc(6+)(F)(x)	2.46671
19	272	280	274	N276	R.SDNFTNNAK.T	HexNAc(2)Hex(5)	243.2	True-positive	703000	0.177747	M5	Unoccupied	0
20	272	280	274	N276	R.SDNFTNNAK.T	HexNAc(3)Hex(5)	236.65	True-positive	629000	0.159037	HYBRID	Core	0
21	272	280	274	N276	R.SDNFTNNAK.T	HexNAc(5)Hex(3)	207.69	True-positive	605000	0.152969	HexNAc(5)(x)
22	272	280	274	N276	R.SDNFTNNAK.T	HexNAc(5)Hex(6)	198.02	True-positive	615000	0.155497	HexNAc(5)(x)
23	272	280	274	N276	R.SDNFTNNAK.T	HexNAc(4)Hex(5)Fuc(1)	183.49 - 560.64	True-positive	77500000	19.5952	HexNAc(4)(F)(x)
24	272	280	274	N276	R.SDNFTNNAK.T	HexNAc(4)Hex(5)Fuc(1)	173.68 - 543.16	True-positive	10900000	2.75596	HexNAc(4)(F)(x)
25	272	280	274	N276	R.SDNFTNNAK.T	HexNAc(3)Hex(5)	158.05 - 472.42	True-positive	2290000	0.579005	HYBRID
26	272	280	274	N276	R.SDNFTNNAK.T	HexNAc(6)Hex(7)	135.91	True-positive	1040000	0.262954	HexNAc(6+)(x)
27	272	280	274	N276	R.SDNFTNNAK.T	HexNAc(6)Hex(5)	119.61	True-positive	1000000	0.252841	HexNAc(6+)(x)
28	272	280	274	N276	R.SDNFTNNAK.T	HexNAc(6)Hex(6)Fuc(1)	108.24 - 333.79	True-positive	4320000	1.09227	HexNAc(6+)(F)(x)
29	272	280	274	N276	R.SDNFTNNAK.T	HexNAc(6)Hex(6)	105.32 - 360.65	True-positive	4420000	1.11756	HexNAc(6+)(x)
30	272	280	274	N276	R.SDNFTNNAK.T	HexNAc(6)Hex(5)Fuc(1)	98.78	True-positive	113000	0.028571	HexNAc(6+)(F)(x)
31	272	280	274	N276	R.SDNFTNNAK.T	HexNAc(5)Hex(6)	76.51 - 225.27	True-positive	18000000	4.55113	HexNAc(5)(x)
32	272	280	274	N276	R.SDNFTNNAK.T	HexNAc(3)Hex(4)	75.86	True-positive	19500000	4.93039	HexNAc(3)(x)
33	272	280	274	N276	R.SDNFTNNAK.T	HexNAc(4)Hex(5)Fuc(2)	71.38	True-positive	415000	0.104929	HexNAc(4)(F)(x)
34	272	280	274	N276	R.SDNFTNNAK.T	HexNAc(5)Hex(5)	66.54 - 514.37	True-positive	10000000	2.52841	HexNAc(5)(x)
35	272	280	274	N276	R.SDNFTNNAK.T	HexNAc(6)Hex(3)	52.03	True-positive	165000	0.0417187	HexNAc(6+)(x)
36	272	280	274	N276	R.SDNFTNNAK.T	HexNAc(6)Hex(5)Fuc(1)	30	True-positive	820000	0.207329	HexNAc(6+)(F)(x)
37	272	280	274	N276	R.SDNFTNNAK.T	HexNAc(6)Hex(7)Fuc(1)	30	True-positive	983000	0.248542	HexNAc(6+)(F)(x)
38	272	280	274	N276	R.SDNFTNNAK.T	HexNAc(5)Hex(4)Fuc(1)	30.00 - 465.70	True-positive	14400000	3.64091	HexNAc(5)(F)(x)

## Sheet: K.ESVEINCTR.P
	Start_x000D_ AA	End_x000D_ AA	Var. Pos._x000D_ Protein	Hxb2 Env coords	Sequence	Glycans	Validate	Score	XIC area_x000D_ summed	Percentage	Classification	Glycan class	Class percentage	Oligomannose	Hybrid	Complex	Unoccupied	Core	Fucose	NeuAc/NeuGc
0	288	296			K.ESVEINCTR.P		True-positive	137.56	26500000	19.2414	Unoccupied	M9GLC	0	80.4508	0	0.307862	19.2414	0	0.307862	0.307862
1	288	296	288,293	N295	K.ESVEINCTR.P	HexNAc(2)Hex(4)	True-positive	158.33	18700000	13.5779	M4	M9	24.6144
2	288	296	288,293	N295	K.ESVEINCTR.P	HexNAc(5)Hex(6)Fuc(1)NeuAc(1)	True-positive	30.00 - 30.00	424000	0.307862	HexNAc(5)(F)(x)	M8	0
3	288	296	293	N295	K.ESVEINCTR.P	HexNAc(2)Hex(3)	True-positive	85.85	58200000	42.2584	M3	M7	0
4	288	296	293	N295	K.ESVEINCTR.P	HexNAc(2)Hex(9)	True-positive	499.69	33900000	24.6144	M9	M6	0
5												M5	0
6												M4	13.5779
7												M3	42.2584
8												FM	0
9												HYBRID	0
10												FHYBRID	0
11												HexNAc(3)(x)	0
12												HexNAc(3)(F)(x)	0
13												HexNAc(4)(x)	0
14												HexNAc(4)(F)(x)	0
15												HexNAc(5)(x)	0
16												HexNAc(5)(F)(x)	0.307862
17												HexNAc(6+)(x)	0
18												HexNAc(6+)(F)(x)	0
19												Unoccupied	19.2414
20												Core	0

[truncated: 10 more sheets: P.NNNTR.K, R.QAHCNISR.A, K.WNDTLK.Q, K.LREQFENK.T, K.TIVFNHSSGGDPEIVMH.S, F.YCNSTQLF.N, Y.APPIRGQIRCSSNITGL.L, R.DGGINENGTEIFRPGGGDMR.D, S.NK.S, R.EIDN.Y]
