# Supplementary material for: Impact of stabilizing mutations on the antigenic profile and glycosylation of membrane-expressed HIV-1 envelope glycoprotein
Source: PLoS Pathog. 2023 Aug 7;19(8):e1011452. doi: 10.1371/journal.ppat.1011452 (PMC10434953; doi:10.1371/journal.ppat.1011452)
Supplement: S1 File — (ZIP) [file ppat.1011452.s017.zip › Table_E.xlsx]

## Sheet: Table of compositions
JRFL SOS 160dCT E168K+N189A "parent" VLP (2023)
	N88	N135	N138	N141	N156	N160	N188	N241	N262	N276	N295	N301	N332	N339	N356	N362	N386	N392	N397	N406	N448	N463	N611	N616	N625	N637
M9GLC	0	0	0	0	0	0	0	0	0		0	0	0	0	0	0	0	0			0	0	0	0	0	0
M9	0	0	0	0	0	0	20.2526	0	100		89.3001	0	0	9.1653	0	3.72667	0	0			100	13.5621	0	0	0	0
M8	0	0	0	0	0	0	0	0	0		10.6999	0	0	31.3584	0	52.0291	0	0			0	13.9632	0	0	0	0
M7	0	0	0	0	0	13.4164	3.61063	45.5606	0		0	0	0	28.9689	0	27.9452	0	0			0	5.46621	0	0	0	0
M6	0	0	0	0	0	15.8358	4.21167	36.0508	0		0	0	0	18.1342	0	10.3395	0	0			0	7.7086	0	0	0	0
M5	13.0305	0	0	0	0	70.7478	19.0767	17.1177	0		0	0	0	11.9476	0	3.68572	0	0			0	25.9084	0	9.17705	0	0
M4	0	0	0	0	100	0	8.23171	1.27086	0		0	0	0	0.425532	0	0.226213	0	0			0	0	0	0	0	0
M3	0	0	0	0	0	0	0	0	0		0	56.7901	0	0	7.09755	0	100	96.5406			0	0	0	0	0	0.0255936
FM	0	0	0	0	0	0	0	0	0		0	0	98.719	0	0	0	0	0			0	0	47.1395	0	0	0
HYBRID	0	0	0	0	0	0	0	0	0		0	0	1.281	0	0	0	0	0			0	0	0	0	0	1.85871
FHYBRID	0	0	0	0	0	0	0	0	0		0	0	0	0	0	0	0	0			0	0	0	90.3138	0	0
HexNAc(3)(x)	0	4.25101	0	0	0	0	0	0	0		0	0	0	0	0	0	0	0			0	0	0	0	0	0.133459
HexNAc(3)(F)(x)	0	3.23887	0	0	0	0	0	0	0		0	43.2099	0	0	60.793	0	0	0			0	0	0	0	0	0
HexNAc(4)(x)	10.9219	0	44.395	0	0	0	0	0	0		0	0	0	0	0	0	0	0			0	0	0	0	0	0
HexNAc(4)(F)(x)	60.8273	0	0	3.64104	0	0	26.0017	0	0		0	0	0	0	31.6033	0	0	3.45937			0	2.71995	52.8605	0	100	97.9822
HexNAc(5)(x)	15.2203	0	0	0	0	0	0	0	0		0	0	0	0	0	0	0	0			0	0	0	0	0	0
HexNAc(5)(F)(x)	0	0	55.605	96.359	0	0	12.7178	0	0		0	0	0	0	0	0	0	0			0	23.9656	0	0	0	0
HexNAc(6)(x)	0	92.5101	0	0	0	0	3.24042	0	0		0	0	0	0	0	0	0	0			0	0	0	0	0	0
HexNAc(6)(F)(x)	0	0	0	0	0	0	0	0	0		0	0	0	0	0.506106	0	0	0			0	6.70586	0	0.509108	0	0
Unoccupied	0	0	0	0	0	0	0	0	0		0	0	0	0	0	0	0	0			0	0	0	0	0	0
Core	0	0	0	0	0	0	2.65679	0	0		0	0	0	0	0	2.04762	0	0			0	0	0	0	0	0

## Sheet: Summary table
	N88	N135	N138	N141	N156	N160	N188	N241	N262	N276	N295	N301	N332	N339	N356	N362	N386	N392	N397	N406	N448	N463	N611	N616	N625	N637
Oligomannose	13.0305	0	0	0	100	100	55.3833	100	100		100	56.7901	98.719	100	7.09755	97.9524	100	96.5406			100	66.6086	47.1395	9.17705	0	0.0255936
Hybrid	0	0	0	0	0	0	0	0	0		0	0	1.281	0	0	0	0	0			0	0	0	90.3138	0	1.85871
Complex	86.9695	100	100	100	0	0	41.9599	0	0		0	43.2099	0	0	92.9025	0	0	3.45937			0	33.3914	52.8605	0.509108	100	98.1157
Unoccupied	0	0	0	0	0	0	0	0	0		0	0	0	0	0	0	0	0			0	0	0	0	0	0
Core	0	0	0	0	0	0	2.65679	0	0		0	0	0	0	0	2.04762	0	0			0	0	0	0	0	0
Fucose	60.8273	3.23887	55.605	100	0	0	38.7195	0	0		0	43.2099	98.719	0	92.9025	0	0	3.45937			0	33.3914	100	90.8229	100	97.9822
NeuAc/NeuGc	0	3.23887	100	0	0	0	18.1185	0	0		0	0	0	0	9.25547	0	0	3.45937			0	6.70586	0.155822	0	0	0

## Sheet: K.AYDTEVHNVWATHACVPTDPNPQEVVLE
	Start_x000D_ AA	End_x000D_ AA	Var. Pos._x000D_ Protein	Hxb2 Env coords	Sequence	Glycans	Validate	Score	XIC area_x000D_ summed	Percentage	Classification	Glycan class	Class percentage	Oligomannose	Hybrid	Complex	Unoccupied	Core	Fucose	NeuAc/NeuGc
0	60	97	88	N88	K.AYDTEVHNVWATHACVPTDPNPQEVVLENVTEHFNMWK.N	HexNAc(2)Hex(5)	True-positive	368.86	48200000	13.0305	M5	M9GLC	0	13.0305	0	86.9695	0	0	60.8273	0
1	60	97	88	N88	K.AYDTEVHNVWATHACVPTDPNPQEVVLENVTEHFNMWK.N	HexNAc(4)Hex(5)	True-positive	353.2	40400000	10.9219	HexNAc(4)(x)	M9	0
2	60	97	88	N88	K.AYDTEVHNVWATHACVPTDPNPQEVVLENVTEHFNMWK.N	HexNAc(4)Hex(5)Fuc(1)	True-positive	350.36	225000000	60.8273	HexNAc(4)(F)(x)	M8	0
3	60	97	88	N88	K.AYDTEVHNVWATHACVPTDPNPQEVVLENVTEHFNMWK.N	HexNAc(5)Hex(4)	True-positive	614.44	56300000	15.2203	HexNAc(5)(x)	M7	0
4												M6	0
5												M5	13.0305
6												M4	0
7												M3	0
8												FM	0
9												HYBRID	0
10												FHYBRID	0
11												HexNAc(3)(x)	0
12												HexNAc(3)(F)(x)	0
13												HexNAc(4)(x)	10.9219
14												HexNAc(4)(F)(x)	60.8273
15												HexNAc(5)(x)	15.2203
16												HexNAc(5)(F)(x)	0
17												HexNAc(6+)(x)	0
18												HexNAc(6+)(F)(x)	0
19												Unoccupied	0
20												Core	0

## Sheet: C.KDVNAT.N
	Start_x000D_ AA	End_x000D_ AA	Var. Pos._x000D_ Protein	Hxb2 Env coords	Sequence	Glycans	Validate	Score	XIC area_x000D_ summed	Percentage	Classification	Glycan class	Class percentage	Oligomannose	Hybrid	Complex	Unoccupied	Core	Fucose	NeuAc/NeuGc
0	132	137	135	N135	C.KDVNAT.N	HexNAc(3)Hex(4)	True-positive	84.76	2100000	4.25101	HexNAc(3)(x)	M9GLC	0	0	0	100	0	0	3.23887	3.23887
1	132	137	135	N135	C.KDVNAT.N	HexNAc(3)Hex(4)Fuc(1)NeuAc(1)	True-positive	132.85	1600000	3.23887	HexNAc(3)(F)(x)	M9	0
2	132	137	135	N135	C.KDVNAT.N	HexNAc(6)Hex(3)	True-positive	83.43	45700000	92.5101	HexNAc(6+)(x)	M8	0
3												M7	0
4												M6	0
5												M5	0
6												M4	0
7												M3	0
8												FM	0
9												HYBRID	0
10												FHYBRID	0
11												HexNAc(3)(x)	4.25101
12												HexNAc(3)(F)(x)	3.23887
13												HexNAc(4)(x)	0
14												HexNAc(4)(F)(x)	0
15												HexNAc(5)(x)	0
16												HexNAc(5)(F)(x)	0
17												HexNAc(6+)(x)	92.5101
18												HexNAc(6+)(F)(x)	0
19												Unoccupied	0
20												Core	0

## Sheet: T.NTT.N
	Start_x000D_ AA	End_x000D_ AA	Var. Pos._x000D_ Protein	Hxb2 Env coords	Sequence	Glycans	Validate	Score	XIC area_x000D_ summed	Percentage	Classification	Glycan class	Class percentage	Oligomannose	Hybrid	Complex	Unoccupied	Core	Fucose	NeuAc/NeuGc
0	138	140	138	N138	T.NTT.N	HexNAc(4)Hex(5)NeuAc(1)	True-positive	100.94	4990000	44.395	HexNAc(4)(x)	M9GLC	0	0	0	100	0	0	55.605	100
1	138	140	138	N138	T.NTT.N	HexNAc(5)Hex(3)Fuc(1)NeuAc(1)	True-positive	73.5	6250000	55.605	HexNAc(5)(F)(x)	M9	0
2												M8	0
3												M7	0
4												M6	0
5												M5	0
6												M4	0
7												M3	0
8												FM	0
9												HYBRID	0
10												FHYBRID	0
11												HexNAc(3)(x)	0
12												HexNAc(3)(F)(x)	0
13												HexNAc(4)(x)	44.395
14												HexNAc(4)(F)(x)	0
15												HexNAc(5)(x)	0
16												HexNAc(5)(F)(x)	55.605
17												HexNAc(6+)(x)	0
18												HexNAc(6+)(F)(x)	0
19												Unoccupied	0
20												Core	0

## Sheet: T.NDS.E
	Start_x000D_ AA	End_x000D_ AA	Var. Pos._x000D_ Protein	Hxb2 Env coords	Sequence	Glycans	Validate	Score	XIC area_x000D_ summed	Percentage	Classification	Glycan class	Class percentage	Oligomannose	Hybrid	Complex	Unoccupied	Core	Fucose	NeuAc/NeuGc
0	141	143	141	N141	T.NDS.E	HexNAc(4)Hex(7)Fuc(1)	True-positive	86.97	19800000	3.64104	HexNAc(4)(F)(x)	M9GLC	0	0	0	100	0	0	100	0
1	141	143	141	N141	T.NDS.E	HexNAc(5)Hex(4)Fuc(2)	True-positive	164.15	524000000	96.359	HexNAc(5)(F)(x)	M9	0
2												M8	0
3												M7	0
4												M6	0
5												M5	0
6												M4	0
7												M3	0
8												FM	0
9												HYBRID	0
10												FHYBRID	0
11												HexNAc(3)(x)	0
12												HexNAc(3)(F)(x)	0
13												HexNAc(4)(x)	0
14												HexNAc(4)(F)(x)	3.64104
15												HexNAc(5)(x)	0
16												HexNAc(5)(F)(x)	96.359
17												HexNAc(6+)(x)	0
18												HexNAc(6+)(F)(x)	0
19												Unoccupied	0
20												Core	0

## Sheet: I.KNCSF.N
	Start_x000D_ AA	End_x000D_ AA	Var. Pos._x000D_ Protein	Hxb2 Env coords	Sequence	Glycans	Validate	Score	XIC area_x000D_ summed	Percentage	Classification	Glycan class	Class percentage	Oligomannose	Hybrid	Complex	Unoccupied	Core	Fucose	NeuAc/NeuGc
0	153	157	154	N156	I.KNCSF.N	HexNAc(2)Hex(4)	True-positive	105.13	15800000	100	M4	M9GLC	0	100	0	0	0	0	0	0
1												M9	0
2												M8	0
3												M7	0
4												M6	0
5												M5	0
6												M4	100
7												M3	0
8												FM	0
9												HYBRID	0
10												FHYBRID	0
11												HexNAc(3)(x)	0
12												HexNAc(3)(F)(x)	0
13												HexNAc(4)(x)	0
14												HexNAc(4)(F)(x)	0
15												HexNAc(5)(x)	0
16												HexNAc(5)(F)(x)	0
17												HexNAc(6+)(x)	0
18												HexNAc(6+)(F)(x)	0
19												Unoccupied	0
20												Core	0

## Sheet: C.SFNITTSIR.D
	Start_x000D_ AA	End_x000D_ AA	Var. Pos._x000D_ Protein	Hxb2 Env coords	Sequence	Glycans	Validate	Score	XIC area_x000D_ summed	Percentage	Classification	Glycan class	Class percentage	Oligomannose	Hybrid	Complex	Unoccupied	Core	Fucose	NeuAc/NeuGc
0	156	164	158	N160	C.SFNITTSIR.D	HexNAc(2)Hex(5)	True-positive	454.21	96500000	70.7478	M5	M9GLC	0	100	0	0	0	0	0	0
1	156	164	158	N160	C.SFNITTSIR.D	HexNAc(2)Hex(6)	True-positive	448.06	21600000	15.8358	M6	M9	0
2	156	164	158	N160	C.SFNITTSIR.D	HexNAc(2)Hex(7)	True-positive	264.26	18300000	13.4164	M7	M8	0
3												M7	13.4164
4												M6	15.8358
5												M5	70.7478
6												M4	0
7												M3	0
8												FM	0
9												HYBRID	0
10												FHYBRID	0
11												HexNAc(3)(x)	0
12												HexNAc(3)(F)(x)	0
13												HexNAc(4)(x)	0
14												HexNAc(4)(F)(x)	0
15												HexNAc(5)(x)	0
16												HexNAc(5)(F)(x)	0
17												HexNAc(6+)(x)	0
18												HexNAc(6+)(F)(x)	0
19												Unoccupied	0
20												Core	0

## Sheet: K.LDVVPIDNNATSYR.L
	Start_x000D_ AA	End_x000D_ AA	Var. Pos._x000D_ Protein	Hxb2 Env coords	Sequence	Glycans	Validate	Score	XIC area_x000D_ summed	Percentage	Classification	Glycan class	Class percentage	Oligomannose	Hybrid	Complex	Unoccupied	Core	Fucose	NeuAc/NeuGc
0	177	190	185	N187	K.LDVVPIDNNATSYR.L	HexNAc(2)	True-positive	54.41	6100000	2.65679	Core	M9GLC	0	55.3833	0	41.9599	0	2.65679	38.7195	18.1185
1	177	190	185	N187	K.LDVVPIDNNATSYR.L	HexNAc(2)Hex(4)	True-positive	248.84	18900000	8.23171	M4	M9	20.2526
2	177	190	185	N187	K.LDVVPIDNNATSYR.L	HexNAc(2)Hex(5)	True-positive	557.82	43800000	19.0767	M5	M8	0
3	177	190	185	N187	K.LDVVPIDNNATSYR.L	HexNAc(2)Hex(6)	True-positive	542.36	9670000	4.21167	M6	M7	3.61063
4	177	190	185	N187	K.LDVVPIDNNATSYR.L	HexNAc(2)Hex(7)	True-positive	423.64	8290000	3.61063	M7	M6	4.21167
5	177	190	185	N187	K.LDVVPIDNNATSYR.L	HexNAc(2)Hex(9)	True-positive	646.2	46500000	20.2526	M9	M5	19.0767
6	177	190	185	N187	K.LDVVPIDNNATSYR.L	HexNAc(4)Hex(5)Fuc(1)	True-positive	542.12	18100000	7.88328	HexNAc(4)(F)(x)	M4	8.23171
7	177	190	185	N187	K.LDVVPIDNNATSYR.L	HexNAc(4)Hex(5)Fuc(1)NeuAc(2)	True-positive	495.73	22700000	9.88676	HexNAc(4)(F)(x)	M3	0
8	177	190	185	N187	K.LDVVPIDNNATSYR.L	HexNAc(4)Hex(5)Fuc(3)NeuAc(1)	True-positive	546.71	18900000	8.23171	HexNAc(4)(F)(x)	FM	0
9	177	190	185	N187	K.LDVVPIDNNATSYR.L	HexNAc(5)Hex(5)Fuc(1)	True-positive	616.64	29200000	12.7178	HexNAc(5)(F)(x)	HYBRID	0
10	177	190	185	N187	K.LDVVPIDNNATSYR.L	HexNAc(6)Hex(7)	True-positive	101.76	7440000	3.24042	HexNAc(6+)(x)	FHYBRID	0
11												HexNAc(3)(x)	0
12												HexNAc(3)(F)(x)	0
13												HexNAc(4)(x)	0
14												HexNAc(4)(F)(x)	26.0017
15												HexNAc(5)(x)	0
16												HexNAc(5)(F)(x)	12.7178
17												HexNAc(6+)(x)	3.24042
18												HexNAc(6+)(F)(x)	0
19												Unoccupied	0
20												Core	2.65679

## Sheet: K.NVSTVQCTHGIR.P
	Start_x000D_ AA	End_x000D_ AA	Var. Pos._x000D_ Protein	Hxb2 Env coords	Sequence	Glycans	Validate	Score	XIC area_x000D_ summed	Percentage	Classification	Glycan class	Class percentage	Oligomannose	Hybrid	Complex	Unoccupied	Core	Fucose	NeuAc/NeuGc
0	239	250	239	N241	K.NVSTVQCTHGIR.P	HexNAc(2)Hex(4)	True-positive	209.36	1470000	1.27086	M4	M9GLC	0	100	0	0	0	0	0	0
1	239	250	239	N241	K.NVSTVQCTHGIR.P	HexNAc(2)Hex(5)	True-positive	402.12	19800000	17.1177	M5	M9	0
2	239	250	239	N241	K.NVSTVQCTHGIR.P	HexNAc(2)Hex(6)	True-positive	143.42	41700000	36.0508	M6	M8	0
3	239	250	239	N241	K.NVSTVQCTHGIR.P	HexNAc(2)Hex(7)	True-positive	179.1	52700000	45.5606	M7	M7	45.5606
4												M6	36.0508
5												M5	17.1177
6												M4	1.27086
7												M3	0
8												FM	0
9												HYBRID	0
10												FHYBRID	0
11												HexNAc(3)(x)	0
12												HexNAc(3)(F)(x)	0
13												HexNAc(4)(x)	0
14												HexNAc(4)(F)(x)	0
15												HexNAc(5)(x)	0
16												HexNAc(5)(F)(x)	0
17												HexNAc(6+)(x)	0
18												HexNAc(6+)(F)(x)	0
19												Unoccupied	0
20												Core	0

[truncated: 15 more sheets: R.PVVSTQLLLNGSLAEEEVVIR.S, K.ESVEINCTR.P, R.PNNNTRK.S, A.HCNISRA.K, K.WNDTLK.Q, R.EQFENK.T, K.TIVFNHSSGGDPEIVMH.S, G.EFFYCNS.T, T.QLFNST.W, R.CSSNITGLLLTR.D, R.DGGINENGTEIFRPGGGDMR.D, T.AVPWNAS.W, S.WSNK.S, W.NNMT.W, R.EIDNYT.S]
