# Supplementary material for: Impact of stabilizing mutations on the antigenic profile and glycosylation of membrane-expressed HIV-1 envelope glycoprotein
Source: PLoS Pathog. 2023 Aug 7;19(8):e1011452. doi: 10.1371/journal.ppat.1011452 (PMC10434953; doi:10.1371/journal.ppat.1011452)
Supplement: S1 File — (ZIP) [file ppat.1011452.s017.zip › Table_G.xlsx]

## Sheet: Table of compositions
JRFL SOS 160dCT E168K+N189A NFL VLP (gp160 bands)
	N88	N135	N138	N141	N156	N160	N188	N241	N262	N276	N295	N301	N332	N339	N356	N362	N386	N392	N397	N406	N448	N463	N611	N616	N625	N637
M9GLC	0	0				0	0	0	0	0	0		0	0	0	0	0	0		0	0	0	0	0	0	0
M9	0	0				85.8233	0	0	60.8409	7.17765	0		32.6765	2.70187	19.2557	52.608	93.5643	0		0	80.3478	7.36659	7.00396	0	0.536495	0
M8	1.88996	0				14.1767	9.97008	0	19.7502	4.12187	0		67.3235	19.8199	10.1402	27.2754	5.7642	93.3512		0	18.6484	8.21426	0	0	1.25083	0
M7	3.32772	0				0	0	0	7.5762	0.253329	0		0	27.2057	3.80259	5.2608	0.6715	0		0	1.00381	3.3301	0	0	1.24491	0
M6	5.66987	0				0	9.8696	0	4.72789	13.3525	0		0	24.3075	1.47789	6.94963	0	4.83546		0	0	5.02543	0	0	1.56502	0
M5	27.2479	80.8204				0	29.9214	0	2.61697	32.5633	0		0	19.633	10.9223	7.06172	0	0.977166		0	0	21.9989	37.946	0	1.14413	0
M4	2.87552	5.20918				0	0	0	1.18414	0.167303	0		0	5.68421	0	0.844418	0	0.836132		0	0	0	0	0	0	0
M3	0	0				0	0	100	0	0	100		0	0.647888	7.79396	0	0	0		0	0	0	0	0	0	0
FM	0	0				0	0	0	0	0	0		0	0	0	0	0	0		0	0	0	0	0	0	0
HYBRID	4.15327	0				0	0.449937	0	0	33.9355	0		0	0	5.2616	0	0	0		0	0	0	44.2892	0	0.190589	0
FHYBRID	0	0				0	0	0	0	0	0		0	0	0	0	0	0		0	0	0.659966	0	0	0.525232	0
HexNAc(3)(x)	10.5629	3.37544				0	0.935602	0	0	0	0		0	0	1.08954	0	0	0		0	0	3.7943	0	0	3.40867	0
HexNAc(3)(F)(x)	0.0409298	0				0	16.8029	0	0	0	0		0	0	0.96548	0	0	0		0	0	11.6251	10.7608	5.46667	0	0
HexNAc(4)(x)	6.78066	10.5949				0	1.02604	0	0	8.42846	0		0	0	1.66936	0	0	0		0	0	0	0	87.3333	16.1541	0
HexNAc(4)(F)(x)	0	0				0	18.3168	0	0	0	0		0	0	11.3242	0	0	0		91.1742	0	0	0	0	3.29011	0
HexNAc(5)(x)	0	0				0	0	0	0	0	0		0	0	1.13808	0	0	0		0	0	1.71753	0	7.2	0	0
HexNAc(5)(F)(x)	37.4513	0				0	4.90354	0	0	0	0		0	0	18.4196	0	0	0		0	0	20.6668	0	0	0	0
HexNAc(6)(x)	0	0				0	0	0	0	0	0		0	0	0	0	0	0		0	0	0	0	0	2.80104	0
HexNAc(6)(F)(x)	0	0				0	2.94748	0	0	0	0		0	0	3.1014	0	0	0		8.82584	0	15.601	0	0	64.6165	0
Unoccupied	0	0				0	0	0	1.90851	0	0		0	0	3.1014	0	0	0		0	0	0	0	0	1.00482	100
Core	0	0				0	4.85665	0	1.39523	0	0		0	0	0.536677	0	0	0		0	0	0	0	0	2.26751	0

## Sheet: Summary table
	N88	N135	N138	N141	N156	N160	N187	N241	N262	N276	N295	N301	N332	N339	N356	N362	N386	N392	N397	N406	N448	N463	N611	N616	N625	N637
Oligomannose	41.0109	86.0296				100	49.7611	100	96.6963	57.636	100		100	100	53.3927	100	100	100		0	100	45.9353	44.95	0	5.74139	0
Hybrid	4.15327	0				0	0.449937	0	0	33.9355	0		0	0	5.2616	0	0	0		0	0	0.659966	44.2892	0	0.715821	0
Complex	54.8358	13.9704				0	44.9323	0	0	8.42846	0		0	0	37.7077	0	0	0		100	0	53.4048	10.7608	100	90.2705	0
Unoccupied	0	0				0	0	0	1.90851	0	0		0	0	3.1014	0	0	0		0	0	0	0	0	1.00482	100
Core	0	0				0	4.85665	0	1.39523	0	0		0	0	0.536677	0	0	0		0	0	0	0	0	2.26751	0
Fucose	37.4922	0				0	42.9707	0	0	0	0		0	0	33.8107	0	0	0		100	0	48.5529	10.7608	5.46667	68.4319	0
NeuAc/NeuGc	0	0				0	7.88116	0	0	0	0		0	0	0	0	0	0		0	0	0	0	0	0	0
	N88	N135	N138	N141	N156	N160	N187	N241	N262	N276	N295	N301	N332	N339	N356	N362	N386	N392	N397	N406	N448	N463	N611	N616	N625	N637

## Sheet: V.LENVT.E
	Start_x000D_ AA	End_x000D_ AA	Var. Pos._x000D_ Protein	Hxb2 Env coords	Sequence	Glycans	Validate	Score	XIC area_x000D_ summed	Percentage	Classification	Glycan class	Class percentage	Oligomannose	Hybrid	Complex	Unoccupied	Core	Fucose	NeuAc/NeuGc
0	86	90	88	N88	V.LENVT.E	HexNAc(2)Hex(4)	True-positive	85.9	24800000	2.87552	M4	M9GLC	0	41.0109	4.15327	54.8358	0	0	37.4922	0
1	86	90	88	N88	V.LENVT.E	HexNAc(2)Hex(5)	True-positive	295.62	235000000	27.2479	M5	M9	0
2	86	90	88	N88	V.LENVT.E	HexNAc(2)Hex(6)	True-positive	220.58	48900000	5.66987	M6	M8	1.88996
3	86	90	88	N88	V.LENVT.E	HexNAc(2)Hex(7)	True-positive	291.08	28700000	3.32772	M7	M7	3.32772
4	86	90	88	N88	V.LENVT.E	HexNAc(2)Hex(8)	True-positive	97.91	16300000	1.88996	M8	M6	5.66987
5	86	90	88	N88	V.LENVT.E	HexNAc(3)Hex(3)	True-positive	282.33	42400000	4.91621	HexNAc(3)(x)	M5	27.2479
6	86	90	88	N88	V.LENVT.E	HexNAc(3)Hex(3)Fuc(1)	True-positive	34.81	353000	0.0409298	HexNAc(3)(F)(x)	M4	2.87552
7	86	90	88	N88	V.LENVT.E	HexNAc(3)Hex(4)	True-positive	264.98	48700000	5.64668	HexNAc(3)(x)	M3	0
8	86	90	88	N88	V.LENVT.E	HexNAc(3)Hex(5)	True-positive	210.26	29900000	3.46686	HYBRID	FM	0
9	86	90	88	N88	V.LENVT.E	HexNAc(3)Hex(6)	True-positive	122.91	5920000	0.686414	HYBRID	HYBRID	4.15327
10	86	90	88	N88	V.LENVT.E	HexNAc(4)Hex(3)	True-positive	166.85	45200000	5.24087	HexNAc(4)(x)	FHYBRID	0
11	86	90	88	N88	V.LENVT.E	HexNAc(4)Hex(4)	True-positive	42.44	8400000	0.973966	HexNAc(4)(x)	HexNAc(3)(x)	10.5629
12	86	90	88	N88	V.LENVT.E	HexNAc(4)Hex(5)	True-positive	161.57	4880000	0.565828	HexNAc(4)(x)	HexNAc(3)(F)(x)	0.0409298
13	86	90	88	N88	V.LENVT.E	HexNAc(5)Hex(4)Fuc(1)	True-positive	129.45	323000000	37.4513	HexNAc(5)(F)(x)	HexNAc(4)(x)	6.78066
14												HexNAc(4)(F)(x)	0
15												HexNAc(5)(x)	0
16												HexNAc(5)(F)(x)	37.4513
17												HexNAc(6+)(x)	0
18												HexNAc(6+)(F)(x)	0
19												Unoccupied	0
20												Core	0

## Sheet: T.LNCKDVNAT.N
	Start_x000D_ AA	End_x000D_ AA	Var. Pos._x000D_ Protein	Hxb2 Env coords	Sequence	Glycans	Validate	Score	XIC area_x000D_ summed	Percentage	Classification	Glycan class	Class percentage	Oligomannose	Hybrid	Complex	Unoccupied	Core	Fucose	NeuAc/NeuGc
0	129	137	135	N135	T.LNCKDVNAT.N	HexNAc(2)Hex(4)	True-positive	243.1	7670000	5.20918	M4	M9GLC	0	86.0296	0	13.9704	0	0	0	0
1	129	137	135	N135	T.LNCKDVNAT.N	HexNAc(2)Hex(5)	True-positive	341.96	119000000	80.8204	M5	M9	0
2	129	137	135	N135	T.LNCKDVNAT.N	HexNAc(3)Hex(4)	True-positive	139.47	4970000	3.37544	HexNAc(3)(x)	M8	0
3	129	137	135	N135	T.LNCKDVNAT.N	HexNAc(4)Hex(5)	True-positive	30	15600000	10.5949	HexNAc(4)(x)	M7	0
4												M6	0
5												M5	80.8204
6												M4	5.20918
7												M3	0
8												FM	0
9												HYBRID	0
10												FHYBRID	0
11												HexNAc(3)(x)	3.37544
12												HexNAc(3)(F)(x)	0
13												HexNAc(4)(x)	10.5949
14												HexNAc(4)(F)(x)	0
15												HexNAc(5)(x)	0
16												HexNAc(5)(F)(x)	0
17												HexNAc(6+)(x)	0
18												HexNAc(6+)(F)(x)	0
19												Unoccupied	0
20												Core	0

## Sheet: S.FNIT.T
	Start_x000D_ AA	End_x000D_ AA	Var. Pos._x000D_ Protein	Hxb2 Env coords	Sequence	Glycans	Validate	Score	XIC area_x000D_ summed	Percentage	Classification	Glycan class	Class percentage	Oligomannose	Hybrid	Complex	Unoccupied	Core	Fucose	NeuAc/NeuGc
0	157	160	158	N160	S.FNIT.T	HexNAc(2)Hex(8)	True-positive	39.76	2230000	14.1767	M8	M9GLC	0	100	0	0	0	0	0	0
1	157	160	158	N160	S.FNIT.T	HexNAc(2)Hex(9)	True-positive	30	13500000	85.8233	M9	M9	85.8233
2												M8	14.1767
3												M7	0
4												M6	0
5												M5	0
6												M4	0
7												M3	0
8												FM	0
9												HYBRID	0
10												FHYBRID	0
11												HexNAc(3)(x)	0
12												HexNAc(3)(F)(x)	0
13												HexNAc(4)(x)	0
14												HexNAc(4)(F)(x)	0
15												HexNAc(5)(x)	0
16												HexNAc(5)(F)(x)	0
17												HexNAc(6+)(x)	0
18												HexNAc(6+)(F)(x)	0
19												Unoccupied	0
20												Core	0

## Sheet: K.LDVVPIDNNATSYR.L
	Start_x000D_ AA	End_x000D_ AA	Var. Pos._x000D_ Protein	Hxb2 Env coords	Sequence	Glycans	Validate	Score	XIC area_x000D_ summed	Percentage	Classification	Glycan class	Class percentage	Oligomannose	Hybrid	Complex	Unoccupied	Core	Fucose	NeuAc/NeuGc
0	177	190	185	N187	K.LDVVPIDNNATSYR.L	HexNAc(1)	True-positive	461.26	43500000	4.85665	Core	M9GLC	0	49.7611	0.449937	44.9323	0	4.85665	42.9707	7.88116
1	177	190	185	N187	K.LDVVPIDNNATSYR.L	HexNAc(2)Hex(5)	True-positive	589.18	268000000	29.9214	M5	M9	0
2	177	190	185	N187	K.LDVVPIDNNATSYR.L	HexNAc(2)Hex(6)	True-positive	351.13	88400000	9.8696	M6	M8	9.97008
3	177	190	185	N187	K.LDVVPIDNNATSYR.L	HexNAc(2)Hex(8)	True-positive	251.6	89300000	9.97008	M8	M7	0
4	177	190	185	N187	K.LDVVPIDNNATSYR.L	HexNAc(3)Hex(3)Fuc(1)	True-positive	359.87	41300000	4.61102	HexNAc(3)(F)(x)	M6	9.8696
5	177	190	185	N187	K.LDVVPIDNNATSYR.L	HexNAc(3)Hex(3)Fuc(2)	True-positive	30	84700000	9.4565	HexNAc(3)(F)(x)	M5	29.9214
6	177	190	185	N187	K.LDVVPIDNNATSYR.L	HexNAc(3)Hex(4)	True-positive	237.11	8380000	0.935602	HexNAc(3)(x)	M4	0
7	177	190	185	N187	K.LDVVPIDNNATSYR.L	HexNAc(3)Hex(4)Fuc(1)	True-positive	254.61	24500000	2.73535	HexNAc(3)(F)(x)	M3	0
8	177	190	185	N187	K.LDVVPIDNNATSYR.L	HexNAc(3)Hex(6)	True-positive	251.25	4030000	0.449937	HYBRID	FM	0
9	177	190	185	N187	K.LDVVPIDNNATSYR.L	HexNAc(4)Hex(3)	True-positive	81.69	9190000	1.02604	HexNAc(4)(x)	HYBRID	0.449937
10	177	190	185	N187	K.LDVVPIDNNATSYR.L	HexNAc(4)Hex(3)Fuc(1)	True-positive	91.66	64400000	7.19007	HexNAc(4)(F)(x)	FHYBRID	0
11	177	190	185	N187	K.LDVVPIDNNATSYR.L	HexNAc(4)Hex(4)Fuc(1)	True-positive	30	39400000	4.39889	HexNAc(4)(F)(x)	HexNAc(3)(x)	0.935602
12	177	190	185	N187	K.LDVVPIDNNATSYR.L	HexNAc(4)Hex(5)Fuc(1)NeuAc(1)	True-positive	152.99	26300000	2.93632	HexNAc(4)(F)(x)	HexNAc(3)(F)(x)	16.8029
13	177	190	185	N187	K.LDVVPIDNNATSYR.L	HexNAc(4)Hex(5)Fuc(1)NeuAc(2)	True-positive	144.97	13400000	1.49607	HexNAc(4)(F)(x)	HexNAc(4)(x)	1.02604
14	177	190	185	N187	K.LDVVPIDNNATSYR.L	HexNAc(4)Hex(5)Fuc(3)	True-positive	184.39	8960000	1.00036	HexNAc(4)(F)(x)	HexNAc(4)(F)(x)	18.3168
15	177	190	185	N187	K.LDVVPIDNNATSYR.L	HexNAc(4)Hex(5)Fuc(3)NeuAc(1)	True-positive	73.42	11600000	1.29511	HexNAc(4)(F)(x)	HexNAc(5)(x)	0
16	177	190	185	N187	K.LDVVPIDNNATSYR.L	HexNAc(5)Hex(4)Fuc(1)NeuAc(1)	True-positive	30	11600000	1.29511	HexNAc(5)(F)(x)	HexNAc(5)(F)(x)	4.90354
17	177	190	185	N187	K.LDVVPIDNNATSYR.L	HexNAc(5)Hex(5)Fuc(1)	True-positive	180.98	22500000	2.51206	HexNAc(5)(F)(x)	HexNAc(6+)(x)	0
18	177	190	185	N187	K.LDVVPIDNNATSYR.L	HexNAc(5)Hex(6)Fuc(1)	True-positive	32.42	2130000	0.237808	HexNAc(5)(F)(x)	HexNAc(6+)(F)(x)	2.94748
19	177	190	185	N187	K.LDVVPIDNNATSYR.L	HexNAc(5)Hex(6)Fuc(1)NeuAc(3)	True-positive	30	7690000	0.858566	HexNAc(5)(F)(x)	Unoccupied	0
20	177	190	185	N187	K.LDVVPIDNNATSYR.L	HexNAc(6)Hex(3)Fuc(1)	True-positive	30	26400000	2.94748	HexNAc(6+)(F)(x)	Core	4.85665

## Sheet: P.CKNVST.V
	Start_x000D_ AA	End_x000D_ AA	Var. Pos._x000D_ Protein	Hxb2 Env coords	Sequence	Glycans	Validate	Score	XIC area_x000D_ summed	Percentage	Classification	Glycan class	Class percentage	Oligomannose	Hybrid	Complex	Unoccupied	Core	Fucose	NeuAc/NeuGc
0	237	242	239	N241	P.CKNVST.V	HexNAc(2)Hex(3)	True-positive	52.18	12900000	100	M3	M9GLC	0	100	0	0	0	0	0	0
1												M9	0
2												M8	0
3												M7	0
4												M6	0
5												M5	0
6												M4	0
7												M3	100
8												FM	0
9												HYBRID	0
10												FHYBRID	0
11												HexNAc(3)(x)	0
12												HexNAc(3)(F)(x)	0
13												HexNAc(4)(x)	0
14												HexNAc(4)(F)(x)	0
15												HexNAc(5)(x)	0
16												HexNAc(5)(F)(x)	0
17												HexNAc(6+)(x)	0
18												HexNAc(6+)(F)(x)	0
19												Unoccupied	0
20												Core	0

## Sheet: T.QLLLNGSLA.E
	Start_x000D_ AA	End_x000D_ AA	Var. Pos._x000D_ Protein	Hxb2 Env coords	Sequence	Glycans	Validate	Score	XIC area_x000D_ summed	Percentage	Classification	Glycan class	Class percentage	Oligomannose	Hybrid	Complex	Unoccupied	Core	Fucose	NeuAc/NeuGc
0	256	264	256		T.QLLLNGSLA.E		True-positive	150.46	13200000	1.90851	Unoccupied	M9GLC	0	96.6963	0	0	1.90851	1.39523	0	0
1	256	264	256,260	N262	T.QLLLNGSLA.E	HexNAc(2)Hex(2)Fuc(1)	True-positive	87.22	9650000	1.39523	Core	M9	60.8409
2	256	264	256,260	N262	T.QLLLNGSLA.E	HexNAc(2)Hex(4)	True-positive	132.01	2050000	0.296397	M4	M8	19.7502
3	256	264	260	N262	T.QLLLNGSLA.E	HexNAc(2)Hex(4)	True-positive	231.26	6140000	0.887745	M4	M7	7.5762
4	256	264	260	N262	T.QLLLNGSLA.E	HexNAc(2)Hex(5)	True-positive	167.63	18100000	2.61697	M5	M6	4.72789
5	256	264	260	N262	T.QLLLNGSLA.E	HexNAc(2)Hex(6)	True-positive	160.63	32700000	4.72789	M6	M5	2.61697
6	256	264	260	N262	T.QLLLNGSLA.E	HexNAc(2)Hex(7)	True-positive	168.13	52400000	7.5762	M7	M4	1.18414
7	256	264	256,260	N262	T.QLLLNGSLA.E	HexNAc(2)Hex(8)	True-positive	45.88	20600000	2.97843	M8	M3	0
8	256	264	260	N262	T.QLLLNGSLA.E	HexNAc(2)Hex(8)	True-positive	465.92	116000000	16.7717	M8	FM	0
9	256	264	256,260	N262	T.QLLLNGSLA.E	HexNAc(2)Hex(9)	True-positive	299.97	79800000	11.5378	M9	HYBRID	0
10	256	264	260	N262	T.QLLLNGSLA.E	HexNAc(2)Hex(9)	True-positive	266.95	341000000	49.3031	M9	FHYBRID	0
11												HexNAc(3)(x)	0
12												HexNAc(3)(F)(x)	0
13												HexNAc(4)(x)	0
14												HexNAc(4)(F)(x)	0
15												HexNAc(5)(x)	0
16												HexNAc(5)(F)(x)	0
17												HexNAc(6+)(x)	0
18												HexNAc(6+)(F)(x)	0
19												Unoccupied	1.90851
20												Core	1.39523

## Sheet: V.IRSDNFT.N
	Start_x000D_ AA	End_x000D_ AA	Var. Pos._x000D_ Protein	Hxb2 Env coords	Sequence	Glycans	Validate	Score	XIC area_x000D_ summed	Percentage	Classification	Glycan class	Class percentage	Oligomannose	Hybrid	Complex	Unoccupied	Core	Fucose	NeuAc/NeuGc
0	270	276	274	N276	V.IRSDNFT.N	HexNAc(2)Hex(4)	True-positive	207.18	317000	0.167303	M4	M9GLC	0	57.636	33.9355	8.42846	0	0	0	0
1	270	276	274	N276	V.IRSDNFT.N	HexNAc(2)Hex(5)	True-positive	244	61700000	32.5633	M5	M9	7.17765
2	270	276	274	N276	V.IRSDNFT.N	HexNAc(2)Hex(6)	True-positive	106.78	25300000	13.3525	M6	M8	4.12187
3	270	276	274	N276	V.IRSDNFT.N	HexNAc(2)Hex(7)	True-positive	112.37	480000	0.253329	M7	M7	0.253329
4	270	276	274	N276	V.IRSDNFT.N	HexNAc(2)Hex(8)	True-positive	163.76	7810000	4.12187	M8	M6	13.3525
5	270	276	274	N276	V.IRSDNFT.N	HexNAc(2)Hex(9)	True-positive	133.65	13600000	7.17765	M9	M5	32.5633
6	270	276	274	N276	V.IRSDNFT.N	HexNAc(3)Hex(5)	True-positive	232.45	38600000	20.3719	HYBRID	M4	0.167303
7	270	276	274	N276	V.IRSDNFT.N	HexNAc(3)Hex(6)	True-positive	147.62	25700000	13.5637	HYBRID	M3	0
8	270	276	274	N276	V.IRSDNFT.N	HexNAc(4)Hex(3)	True-positive	86.47	1320000	0.696654	HexNAc(4)(x)	FM	0
9	270	276	274	N276	V.IRSDNFT.N	HexNAc(4)Hex(4)	True-positive	94.39	2550000	1.34581	HexNAc(4)(x)	HYBRID	33.9355
10	270	276	274	N276	V.IRSDNFT.N	HexNAc(4)Hex(5)	True-positive	121.38	12100000	6.386	HexNAc(4)(x)	FHYBRID	0
11												HexNAc(3)(x)	0
12												HexNAc(3)(F)(x)	0
13												HexNAc(4)(x)	8.42846
14												HexNAc(4)(F)(x)	0
15												HexNAc(5)(x)	0
16												HexNAc(5)(F)(x)	0
17												HexNAc(6+)(x)	0
18												HexNAc(6+)(F)(x)	0
19												Unoccupied	0
20												Core	0

## Sheet: E.INCT.R
	Start_x000D_ AA	End_x000D_ AA	Var. Pos._x000D_ Protein	Hxb2 Env coords	Sequence	Glycans	Validate	Score	XIC area_x000D_ summed	Percentage	Classification	Glycan class	Class percentage	Oligomannose	Hybrid	Complex	Unoccupied	Core	Fucose	NeuAc/NeuGc
0	292	295	293	N295	E.INCT.R	HexNAc(2)Hex(3)	True-positive	80.16	17500000	100	M3	M9GLC	0	100	0	0	0	0	0	0
1												M9	0
2												M8	0
3												M7	0
4												M6	0
5												M5	0
6												M4	0
7												M3	100
8												FM	0
9												HYBRID	0
10												FHYBRID	0
11												HexNAc(3)(x)	0
12												HexNAc(3)(F)(x)	0
13												HexNAc(4)(x)	0
14												HexNAc(4)(F)(x)	0
15												HexNAc(5)(x)	0
16												HexNAc(5)(F)(x)	0
17												HexNAc(6+)(x)	0
18												HexNAc(6+)(F)(x)	0
19												Unoccupied	0
20												Core	0

[truncated: 13 more sheets: Y.TTGEIIGDIRQAHCNISR.A, S.RAKWNDTLKQIV.I, V.IKLREQFENKT.I, T.IVFNHS.S, V.MHSFNCGGEFFYCNST.Q, T.QLFNST.W, S.NNTEGNTIT.L, R.CSSNITGLLLTR.D, T.RDGGINENGTEIFRPG.G, T.AVPWNASWS.N, S.WSNKS.L, S.LDRIWNNMT.W, R.EIDNYTSEIYTLIEESQNQQEK.N]
