# Supplementary material for: Impact of stabilizing mutations on the antigenic profile and glycosylation of membrane-expressed HIV-1 envelope glycoprotein
Source: PLoS Pathog. 2023 Aug 7;19(8):e1011452. doi: 10.1371/journal.ppat.1011452 (PMC10434953; doi:10.1371/journal.ppat.1011452)
Supplement: S1 File — (ZIP) [file ppat.1011452.s017.zip › Table_H.xlsx]

## Sheet: Table of compositions
JRFL SOS 160dCT E168K+N189A NFL-I559P VLP (gp160 bands)
	N88	N135	N138	N141	N156	N160	N187	N241	N262	N276	N295	N301	N332	N339	N356	N362	N386	N392	N397	N406	N448	N463	N611	N616	N625	N637
M9GLC	0						0		0	0	0	0	0	0	0	0		0			0	0	0		0	0
M9	0						5.417		64.2379	0	0	0	0	15.1482	32.3486	0		58.3872			80.4969	15.0266	42.9574		1.1326	13.1966
M8	0						6.15965		13.381	0	0	0	100	11.9022	20.4547	54.9554		40.1466			14.6038	14.6105	0		0	22.6482
M7	0						3.37689		9.91353	0	0	0	0	28.457	5.89432	26.3974		0			2.94715	5.1149	0		0	25.7691
M6	0						6.98968		7.02394	0	0	0	0	23.6962	6.38552	12.1653		1.46622			1.78589	26.4311	0		0	5.75123
M5	3.15001						31.8904		3.5642	16.5191	0	0	0	17.2041	7.01705	6.48192		0			0.166272	21.7322	41.7161		0.492007	0
M4	0						0.996029		1.07026	0	100	100	0	3.5923	2.49807	0		0			0	0	0		0	0
M3	0						0.436855		0.809087	0	0	0	0	0	3.61378	0		0			0	0	0		0	0
FM	0						0		0	0	0	0	0	0	0	0		0			0	0	0		0	0
HYBRID	27.4168						6.7232		0	6.84605	0	0	0	0	5.64873	0		0			0	0	0		0	18.0116
FHYBRID	0						4.44718		0	0	0	0	0	0	0	0		0			0	0	0		0	0
HexNAc(3)(x)	52.7335						2.90072		0	0	0	0	0	0	0	0		0			0	0	0		0	0
HexNAc(3)(F)(x)	0						8.40509		0	0	0	0	0	0	0	0		0			0	8.39921	0		0	0
HexNAc(4)(x)	15.0267						0.489277		0	76.6349	0	0	0	0	0	0		0			0	0.942219	0		0	0
HexNAc(4)(F)(x)	0						13.1755		0	0	0	0	0	0	11.2132	0		0			0	1.82081	0		0	0
HexNAc(5)(x)	1.67301						0		0	0	0	0	0	0	0	0		0			0	0	0		0	0
HexNAc(5)(F)(x)	0						5.97617		0	0	0	0	0	0	1.45253	0		0			0	5.92252	0		0	0
HexNAc(6)(x)	0						0		0	0	0	0	0	0	0	0		0			0	0	0		4.28623	0
HexNAc(6)(F)(x)	0						0.261676		0	0	0	0	0	0	3.47344	0		0			0	0	15.3265		89.8809	0
Unoccupied	0						0		0	0	0	0	0	0	0	0		0			0	0	0		4.2083	14.6233
Core	0						2.35465		0	0	0	0	0	0	0	0		0			0	0	0		0	0

## Sheet: Summary table
	N88	N135	N138	N141	N156	N160	N187	N241	N262	N276	N295	N301	N332	N339	N356	N362	N386	N392	N397	N406	N448	N463	N611	N616	N625	N637
Oligomannose	3.15001						55.2665		100	16.5191	100	100	100	100	78.2121	100		100			100	82.9152	84.6735		1.62461	67.3651
Hybrid	27.4168						11.1704		0	6.84605	0	0	0	0	5.64873	0		0			0	0	0		0	18.0116
Complex	69.4332						31.2085		0	76.6349	0	0	0	0	16.1392	0		0			0	17.0848	15.3265		94.1671	0
Unoccupied	0						0		0	0	0	0	0	0	0	0		0			0	0	0		4.2083	14.6233
Core	0						2.35465		0	0	0	0	0	0	0	0		0			0	0	0		0	0
Fucose	0						32.2657		0	0	0	0	0	0	16.1392	0		0			0	16.1425	15.3265		89.8809	0
NeuAc/NeuGc	0						1.3193		0	0	0	0	0	0	4.42074	0		0			0	0	0		0	0
	N88	N135	N138	N141	N156	N160	N187	N241	N262	N276	N295	N301	N332	N339	N356	N362	N386	N392	N397	N406	N448	N463	N611	N616	N625	N637

## Sheet: W.ATHACVPTDPNPQEVVLENVTEHFNMW.
	Start_x000D_ AA	End_x000D_ AA	Var. Pos._x000D_ Protein	Hxb2 Env coords	Sequence	Glycans	Validate	Score	XIC area_x000D_ summed	Percentage	Classification	Glycan class	Class percentage	Oligomannose	Hybrid	Complex	Unoccupied	Core	Fucose	NeuAc/NeuGc
0	70	96	88	N88	W.ATHACVPTDPNPQEVVLENVTEHFNMW.K	HexNAc(2)Hex(5)	True-positive	195.79	13500000	3.15001	M5	M9GLC	0	3.15001	27.4168	69.4332	0	0	0	0
1	70	96	88,95	N88	W.ATHACVPTDPNPQEVVLENVTEHFNMW.K	HexNAc(3)Hex(4)	True-positive	195.17	226000000	52.7335	HexNAc(3)(x)	M9	0
2	70	96	88,95	N88	W.ATHACVPTDPNPQEVVLENVTEHFNMW.K	HexNAc(3)Hex(5)	True-positive	150.56	66500000	15.5167	HYBRID	M8	0
3	70	96	88,95	N88	W.ATHACVPTDPNPQEVVLENVTEHFNMW.K	HexNAc(3)Hex(6)	True-positive	104.12	51000000	11.9	HYBRID	M7	0
4	70	96	88,95	N88	W.ATHACVPTDPNPQEVVLENVTEHFNMW.K	HexNAc(4)Hex(3)	True-positive	60.98	41700000	9.73003	HexNAc(4)(x)	M6	0
5	70	96	88,95	N88	W.ATHACVPTDPNPQEVVLENVTEHFNMW.K	HexNAc(4)Hex(5)	True-positive	65.41	22700000	5.29668	HexNAc(4)(x)	M5	3.15001
6	70	96	88	N88	W.ATHACVPTDPNPQEVVLENVTEHFNMW.K	HexNAc(5)Hex(4)	True-positive	61.04	7170000	1.67301	HexNAc(5)(x)	M4	0
7												M3	0
8												FM	0
9												HYBRID	27.4168
10												FHYBRID	0
11												HexNAc(3)(x)	52.7335
12												HexNAc(3)(F)(x)	0
13												HexNAc(4)(x)	15.0267
14												HexNAc(4)(F)(x)	0
15												HexNAc(5)(x)	1.67301
16												HexNAc(5)(F)(x)	0
17												HexNAc(6+)(x)	0
18												HexNAc(6+)(F)(x)	0
19												Unoccupied	0
20												Core	0

## Sheet: K.LDVVPIDNNATSYR.L
	Start_x000D_ AA	End_x000D_ AA	Var. Pos._x000D_ Protein	Hxb2 Env coords	Sequence	Glycans	Validate	Score	XIC area_x000D_ summed	Percentage	Classification	Glycan class	Class percentage	Oligomannose	Hybrid	Complex	Unoccupied	Core	Fucose	NeuAc/NeuGc
0	177	190	185	N187	K.LDVVPIDNNATSYR.L	HexNAc(1)	True-positive	646.46	23900000	1.04408	Core	M9GLC	0	55.2665	11.1704	31.2085	0	2.35465	32.2657	1.3193
1	177	190	185	N187	K.LDVVPIDNNATSYR.L	HexNAc(2)	True-positive	62.38	30000000	1.31056	Core	M9	5.417
2	177	190	185	N187	K.LDVVPIDNNATSYR.L	HexNAc(2)Hex(3)	True-positive	406.65	10000000	0.436855	M3	M8	6.15965
3	177	190	185	N187	K.LDVVPIDNNATSYR.L	HexNAc(2)Hex(4)	True-positive	689.33	22800000	0.996029	M4	M7	3.37689
4	177	190	185	N187	K.LDVVPIDNNATSYR.L	HexNAc(2)Hex(5)	True-positive	681.81	730000000	31.8904	M5	M6	6.98968
5	177	190	185	N187	K.LDVVPIDNNATSYR.L	HexNAc(2)Hex(6)	True-positive	389.71	160000000	6.98968	M6	M5	31.8904
6	177	190	185	N187	K.LDVVPIDNNATSYR.L	HexNAc(2)Hex(7)	True-positive	431.81	77300000	3.37689	M7	M4	0.996029
7	177	190	185	N187	K.LDVVPIDNNATSYR.L	HexNAc(2)Hex(8)	True-positive	436.18	141000000	6.15965	M8	M3	0.436855
8	177	190	185	N187	K.LDVVPIDNNATSYR.L	HexNAc(2)Hex(9)	True-positive	156.62	124000000	5.417	M9	FM	0
9	177	190	185	N187	K.LDVVPIDNNATSYR.L	HexNAc(3)Hex(3)Fuc(1)	True-positive	255.46	81400000	3.556	HexNAc(3)(F)(x)	HYBRID	6.7232
10	177	190	185	N187	K.LDVVPIDNNATSYR.L	HexNAc(3)Hex(4)	True-positive	387.78	66400000	2.90072	HexNAc(3)(x)	FHYBRID	4.44718
11	177	190	185	N187	K.LDVVPIDNNATSYR.L	HexNAc(3)Hex(4)Fuc(1)	True-positive	397.07	111000000	4.84909	HexNAc(3)(F)(x)	HexNAc(3)(x)	2.90072
12	177	190	185	N187	K.LDVVPIDNNATSYR.L	HexNAc(3)Hex(5)	True-positive	300.27	108000000	4.71803	HYBRID	HexNAc(3)(F)(x)	8.40509
13	177	190	185	N187	K.LDVVPIDNNATSYR.L	HexNAc(3)Hex(5)Fuc(1)	True-positive	246.76	84200000	3.67832	FHYBRID	HexNAc(4)(x)	0.489277
14	177	190	185	N187	K.LDVVPIDNNATSYR.L	HexNAc(3)Hex(6)	True-positive	323.05	45900000	2.00516	HYBRID	HexNAc(4)(F)(x)	13.1755
15	177	190	185	N187	K.LDVVPIDNNATSYR.L	HexNAc(3)Hex(6)Fuc(1)	True-positive	195.18	17600000	0.768864	FHYBRID	HexNAc(5)(x)	0
16	177	190	185	N187	K.LDVVPIDNNATSYR.L	HexNAc(4)Hex(3)	True-positive	77.05	11200000	0.489277	HexNAc(4)(x)	HexNAc(5)(F)(x)	5.97617
17	177	190	185	N187	K.LDVVPIDNNATSYR.L	HexNAc(4)Hex(3)Fuc(1)	True-positive	181.47	76500000	3.34194	HexNAc(4)(F)(x)	HexNAc(6+)(x)	0
18	177	190	185	N187	K.LDVVPIDNNATSYR.L	HexNAc(4)Hex(4)Fuc(1)	True-positive	226.26	87900000	3.83995	HexNAc(4)(F)(x)	HexNAc(6+)(F)(x)	0.261676
19	177	190	185	N187	K.LDVVPIDNNATSYR.L	HexNAc(4)Hex(5)Fuc(1)	True-positive	321.46	107000000	4.67435	HexNAc(4)(F)(x)	Unoccupied	0
20	177	190	185	N187	K.LDVVPIDNNATSYR.L	HexNAc(4)Hex(5)Fuc(1)NeuAc(1)	True-positive	179.27	30200000	1.3193	HexNAc(4)(F)(x)	Core	2.35465
21	177	190	185	N187	K.LDVVPIDNNATSYR.L	HexNAc(5)Hex(3)Fuc(1)	True-positive	73.43	50400000	2.20175	HexNAc(5)(F)(x)
22	177	190	185	N187	K.LDVVPIDNNATSYR.L	HexNAc(5)Hex(4)Fuc(1)	True-positive	252	59400000	2.59492	HexNAc(5)(F)(x)
23	177	190	185	N187	K.LDVVPIDNNATSYR.L	HexNAc(5)Hex(5)Fuc(1)	True-positive	219.27	12700000	0.554806	HexNAc(5)(F)(x)
24	177	190	185	N187	K.LDVVPIDNNATSYR.L	HexNAc(5)Hex(6)Fuc(1)	True-positive	195.72	14300000	0.624702	HexNAc(5)(F)(x)
25	177	190	185	N187	K.LDVVPIDNNATSYR.L	HexNAc(6)Hex(3)Fuc(1)	True-positive	49.58	5990000	0.261676	HexNAc(6+)(F)(x)

## Sheet: T.QLLLNGSLA.E
	Start_x000D_ AA	End_x000D_ AA	Var. Pos._x000D_ Protein	Hxb2 Env coords	Sequence	Glycans	Validate	Score	XIC area_x000D_ summed	Percentage	Classification	Glycan class	Class percentage	Oligomannose	Hybrid	Complex	Unoccupied	Core	Fucose	NeuAc/NeuGc
0	256	264	260	N262	T.QLLLNGSLA.E	HexNAc(2)Hex(3)	True-positive	465.14	7280000	0.809087	M3	M9GLC	0	100	0	0	0	0	0	0
1	256	264	256,260	N262	T.QLLLNGSLA.E	HexNAc(2)Hex(4)	True-positive	360.41	2890000	0.32119	M4	M9	64.2379
2	256	264	260	N262	T.QLLLNGSLA.E	HexNAc(2)Hex(4)	True-positive	392.93	6740000	0.749072	M4	M8	13.381
3	256	264	256,260	N262	T.QLLLNGSLA.E	HexNAc(2)Hex(5)	True-positive	185.49	5670000	0.630154	M5	M7	9.91353
4	256	264	260	N262	T.QLLLNGSLA.E	HexNAc(2)Hex(5)	True-positive	581.71	26400000	2.93405	M5	M6	7.02394
5	256	264	256,260	N262	T.QLLLNGSLA.E	HexNAc(2)Hex(6)	True-positive	57.23	12800000	1.42257	M6	M5	3.5642
6	256	264	260	N262	T.QLLLNGSLA.E	HexNAc(2)Hex(6)	True-positive	315.66	50400000	5.60137	M6	M4	1.07026
7	256	264	256,260	N262	T.QLLLNGSLA.E	HexNAc(2)Hex(7)	True-positive	45.54	15200000	1.6893	M7	M3	0.809087
8	256	264	260	N262	T.QLLLNGSLA.E	HexNAc(2)Hex(7)	True-positive	391.21	74000000	8.22423	M7	FM	0
9	256	264	256,260	N262	T.QLLLNGSLA.E	HexNAc(2)Hex(8)	True-positive	251.95	26900000	2.98962	M8	HYBRID	0
10	256	264	260	N262	T.QLLLNGSLA.E	HexNAc(2)Hex(8)	True-positive	189.55	93500000	10.3914	M8	FHYBRID	0
11	256	264	256,260	N262	T.QLLLNGSLA.E	HexNAc(2)Hex(9)	True-positive	459.66	114000000	12.6698	M9	HexNAc(3)(x)	0
12	256	264	260	N262	T.QLLLNGSLA.E	HexNAc(2)Hex(9)	True-positive	307.22	464000000	51.5682	M9	HexNAc(3)(F)(x)	0
13												HexNAc(4)(x)	0
14												HexNAc(4)(F)(x)	0
15												HexNAc(5)(x)	0
16												HexNAc(5)(F)(x)	0
17												HexNAc(6+)(x)	0
18												HexNAc(6+)(F)(x)	0
19												Unoccupied	0
20												Core	0

## Sheet: V.IRSDNFTNNAKT.I
	Start_x000D_ AA	End_x000D_ AA	Var. Pos._x000D_ Protein	Hxb2 Env coords	Sequence	Glycans	Validate	Score	XIC area_x000D_ summed	Percentage	Classification	Glycan class	Class percentage	Oligomannose	Hybrid	Complex	Unoccupied	Core	Fucose	NeuAc/NeuGc
0	270	281	274	N276	V.IRSDNFTNNAKT.I	HexNAc(2)Hex(5)	True-positive	209.68	19400000	16.5191	M5	M9GLC	0	16.5191	6.84605	76.6349	0	0	0	0
1	270	281	274	N276	V.IRSDNFTNNAKT.I	HexNAc(3)Hex(5)	True-positive	99.16	8040000	6.84605	HYBRID	M9	0
2	270	281	274	N276	V.IRSDNFTNNAKT.I	HexNAc(4)Hex(3)	True-positive	73.75	70800000	60.2861	HexNAc(4)(x)	M8	0
3	270	281	274	N276	V.IRSDNFTNNAKT.I	HexNAc(4)Hex(5)	True-positive	77.93	19200000	16.3488	HexNAc(4)(x)	M7	0
4												M6	0
5												M5	16.5191
6												M4	0
7												M3	0
8												FM	0
9												HYBRID	6.84605
10												FHYBRID	0
11												HexNAc(3)(x)	0
12												HexNAc(3)(F)(x)	0
13												HexNAc(4)(x)	76.6349
14												HexNAc(4)(F)(x)	0
15												HexNAc(5)(x)	0
16												HexNAc(5)(F)(x)	0
17												HexNAc(6+)(x)	0
18												HexNAc(6+)(F)(x)	0
19												Unoccupied	0
20												Core	0

## Sheet: K.ESVEINCTR.P
	Start_x000D_ AA	End_x000D_ AA	Var. Pos._x000D_ Protein	Hxb2 Env coords	Sequence	Glycans	Validate	Score	XIC area_x000D_ summed	Percentage	Classification	Glycan class	Class percentage	Oligomannose	Hybrid	Complex	Unoccupied	Core	Fucose	NeuAc/NeuGc
0	288	296	288,293	N295	K.ESVEINCTR.P	HexNAc(2)Hex(4)	True-positive	41.73	10700000	100	M4	M9GLC	0	100	0	0	0	0	0	0
1												M9	0
2												M8	0
3												M7	0
4												M6	0
5												M5	0
6												M4	100
7												M3	0
8												FM	0
9												HYBRID	0
10												FHYBRID	0
11												HexNAc(3)(x)	0
12												HexNAc(3)(F)(x)	0
13												HexNAc(4)(x)	0
14												HexNAc(4)(F)(x)	0
15												HexNAc(5)(x)	0
16												HexNAc(5)(F)(x)	0
17												HexNAc(6+)(x)	0
18												HexNAc(6+)(F)(x)	0
19												Unoccupied	0
20												Core	0

## Sheet: R.PNNNTRK.S
	Start_x000D_ AA	End_x000D_ AA	Var. Pos._x000D_ Protein	Hxb2 Env coords	Sequence	Glycans	Validate	Score	XIC area_x000D_ summed	Percentage	Classification	Glycan class	Class percentage	Oligomannose	Hybrid	Complex	Unoccupied	Core	Fucose	NeuAc/NeuGc
0	297	303	299	N301	R.PNNNTRK.S	HexNAc(2)Hex(4)	True-positive	47.31	3000000	100	M4	M9GLC	0	100	0	0	0	0	0	0
1												M9	0
2												M8	0
3												M7	0
4												M6	0
5												M5	0
6												M4	100
7												M3	0
8												FM	0
9												HYBRID	0
10												FHYBRID	0
11												HexNAc(3)(x)	0
12												HexNAc(3)(F)(x)	0
13												HexNAc(4)(x)	0
14												HexNAc(4)(F)(x)	0
15												HexNAc(5)(x)	0
16												HexNAc(5)(F)(x)	0
17												HexNAc(6+)(x)	0
18												HexNAc(6+)(F)(x)	0
19												Unoccupied	0
20												Core	0

## Sheet: Y.TTGEIIGDIRQAHCNISR.A
	Start_x000D_ AA	End_x000D_ AA	Var. Pos._x000D_ Protein	Hxb2 Env coords	Sequence	Glycans	Validate	Score	XIC area_x000D_ summed	Percentage	Classification	Glycan class	Class percentage	Oligomannose	Hybrid	Complex	Unoccupied	Core	Fucose	NeuAc/NeuGc
0	315	332	329	N332	Y.TTGEIIGDIRQAHCNISR.A	HexNAc(2)Hex(8)	True-positive	293.43	38400000	100	M8	M9GLC	0	100	0	0	0	0	0	0
1												M9	0
2												M8	100
3												M7	0
4												M6	0
5												M5	0
6												M4	0
7												M3	0
8												FM	0
9												HYBRID	0
10												FHYBRID	0
11												HexNAc(3)(x)	0
12												HexNAc(3)(F)(x)	0
13												HexNAc(4)(x)	0
14												HexNAc(4)(F)(x)	0
15												HexNAc(5)(x)	0
16												HexNAc(5)(F)(x)	0
17												HexNAc(6+)(x)	0
18												HexNAc(6+)(F)(x)	0
19												Unoccupied	0
20												Core	0

## Sheet: S.RAKWNDTLKQIV.I
	Start_x000D_ AA	End_x000D_ AA	Var. Pos._x000D_ Protein	Hxb2 Env coords	Sequence	Glycans	Validate	Score	XIC area_x000D_ summed	Percentage	Classification	Glycan class	Class percentage	Oligomannose	Hybrid	Complex	Unoccupied	Core	Fucose	NeuAc/NeuGc
0	332	343	336	N339	S.RAKWNDTLKQIV.I	HexNAc(2)Hex(4)	True-positive	294.72	33200000	3.5923	M4	M9GLC	0	100	0	0	0	0	0	0
1	332	343	336	N339	S.RAKWNDTLKQIV.I	HexNAc(2)Hex(5)	True-positive	383.49	159000000	17.2041	M5	M9	15.1482
2	332	343	336	N339	S.RAKWNDTLKQIV.I	HexNAc(2)Hex(6)	True-positive	503.19	219000000	23.6962	M6	M8	11.9022
3	332	343	336	N339	S.RAKWNDTLKQIV.I	HexNAc(2)Hex(7)	True-positive	254.85	263000000	28.457	M7	M7	28.457
4	332	343	336	N339	S.RAKWNDTLKQIV.I	HexNAc(2)Hex(8)	True-positive	411.54	110000000	11.9022	M8	M6	23.6962
5	332	343	336	N339	S.RAKWNDTLKQIV.I	HexNAc(2)Hex(9)	True-positive	224.13	140000000	15.1482	M9	M5	17.2041
6												M4	3.5923
7												M3	0
8												FM	0
9												HYBRID	0
10												FHYBRID	0
11												HexNAc(3)(x)	0
12												HexNAc(3)(F)(x)	0
13												HexNAc(4)(x)	0
14												HexNAc(4)(F)(x)	0
15												HexNAc(5)(x)	0
16												HexNAc(5)(F)(x)	0
17												HexNAc(6+)(x)	0
18												HexNAc(6+)(F)(x)	0
19												Unoccupied	0
20												Core	0

[truncated: 8 more sheets: V.IKLREQFENKT.I, V.FNHSSGGDPEIV.M, S.TQLFNS.T, Y.APPIRGQIRCSSNITGL.L, T.RDGGINENGTEIFRPG.G, T.AVPWNASWS.N, S.LDRIWNNMT.W, R.EIDNYTSEIYTLIEESQNQQEK.N]
