# Supplementary material for: Impact of stabilizing mutations on the antigenic profile and glycosylation of membrane-expressed HIV-1 envelope glycoprotein
Source: PLoS Pathog. 2023 Aug 7;19(8):e1011452. doi: 10.1371/journal.ppat.1011452 (PMC10434953; doi:10.1371/journal.ppat.1011452)
Supplement: S1 Table — (XLSX) [file ppat.1011452.s018.xlsx]

## Sheet: Sheet1
		S1 Table: glycan positions where the parent samples differ from different preparations, as well as gp120 monomer.
		Refer to S1 Main glycan analysis (Excel). Samples were derived from either JR-FL SOS gp160∆CT E168K+N189A VLPs or JR-FL soluble gp120 (labelled as "gp120 monomer"). Viral gp160 bands and gp120 band were excised from protein gel after electrophoresis, while "total VLP" were VLPs pelleted after 2 days post transfection. VLP production year was indicated. Values represent the percentage (%) of the g…
		Viral gp160 bands	Viral gp120 band	Parent "total VLP" 2020	Parent "total VLP" 2021	Parent "total VLP" 2023	gp120 monomer	Viral gp160 bands	Viral gp120 band	Parent "total VLP" 2020	Parent "total VLP" 2021	Parent "total VLP" 2023	gp120 monomer	Viral gp160 bands	Viral gp120 band	Parent "total VLP" 2020	Parent "total VLP" 2021	Parent "total VLP" 2023	gp120 monomer	Viral gp160 bands	Viral gp120 band	Parent "total VLP" 2020	Parent "total VLP" 2021	Parent "total VLP" 2023	gp120 monomer	Viral gp160 bands	Viral gp120 band	Parent "total VLP" 2020	Parent "total VLP" 2021	Parent "total VLP" 2023	gp120 monomer
		N88						N188						N356						N392						N463
	M9GLC												nd									nd	nd
	M9							13.9371	1.21858			20.2526	nd	46.4106						17.5574	35.2134	nd	nd			19.3445	1.26676			13.5621
	M8							16.2546	2.13251				nd	24.4561						6.02933	38.936	nd	nd			20.0745				13.9632
	M7	3.38996						6.26045	1.14241			3.61063	nd	5.92476							3.34628	nd	nd			4.90912				5.46621
	M6	3.46446		0.927459				7.22607	4.37291			4.21167	nd	7.10971							2.73658	nd	nd			5.4201	1.14378			7.7086
	M5	16.7635	1.1402	1.63962		13.0305	1.02	12.537	9.13932			19.0767	nd	3.75235							1.49707	nd	nd			9.2525	6.14319			25.9084	1.07
	M4											8.23171	nd	3.45611								nd	nd
	M3												nd	5.33228				7.09755				nd	nd	96.5406
	FM										4.90283		nd									nd	nd
	HYBRID			2.45666									nd									nd	nd
	FHYBRID			6.98355									nd		1.8172	0.53			0.83			nd	nd				2.26726				0.88
	HexNAc(3)(x)	47.8692	1.69351										nd							5.64345		nd	nd				1.29751
	HexNAc(3)(F)(x)						0.73	12.1089	22.258				nd		2.72411			60.793	5.75			nd	nd			2.67355	5.09166				4.66
	HexNAc(4)(x)	22.1651	10.129	7.53561	15.43	10.9219			0.503932				nd							3.42466	7.96829	nd	nd
	HexNAc(4)(F)(x)	0.890329	6.75507	45.4908	75.78	60.8273	21.22	7.28079	15.3071	29.1801	45.9748	26.0017	nd	1.08621	23.5824	26.52	33.8917	31.6033	24.15			nd	nd			3.10424	8.46765	27.88	13.6198	2.71995	8.14
	HexNAc(5)(x)			10.864	8.79	15.2203							nd									nd	nd
	HexNAc(5)(F)(x)	5.45746	54.9457	24.1024			35.65	11.7582	33.1389	60.4755	44.6049	12.7178	nd	2.47194	30.4709	31.61	34.6873		47.32			nd	nd			12.0447	26.3007	46.2	19.2261	23.9656	64.77
	HexNAc(6)(x)						1.68					3.24042	nd							64.6344		nd	nd
	HexNAc(6)(F)(x)		24.5267				37.48	1.43234	10.2437	10.2185	4.31757		nd		40.8819	41.34	30.7987	0.506106	21.39	2.71079		nd	nd		100	23.1769	47.3684	25.91	67.1541	6.70586	19.86
	Unoccupied						1.5	3.92686					nd						0.56			nd	nd
	Core							7.10859				2.65679	nd								10.3024	nd	nd
